# Supplementary material for: Crystal structure of (4-hy­droxy­piperidin-1-yl)(4-methyl­phen­yl)methanone
Source: Acta Crystallogr E Crystallogr Commun. 2015 Oct 3;71(Pt 11):o817–8. doi: 10.1107/S2056989015018307 (PMC4645002; doi:10.1107/S2056989015018307)
Supplement: Supplementary file 1 [file e-71-0o817-sup1.cif]

##############################################################################
#                                                                            #
# This CIF contains the data in a paper accepted for publication in          #
# Acta Crystallographica Section E. It conforms to the requirements of       #
# Notes for Authors for Acta Crystallographica Section E, and has been       #
# peer reviewed under the auspices of the IUCr Commission on Journals.       #
#                                                                            #
# Full details of the Crystallographic Information File format               #
# are given in the paper "The Crystallographic Information File (CIF):       #
# a New Standard Archive File for Crystallography" by S. R. Hall, F. H.      #
# Allen and I. D. Brown [Acta Cryst. (1991), A47, 655-685].                  #
#                                                                            #
# The current version of the core CIF dictionary is obtainable from          #
# ftp://ftp.iucr.org/pub/cif_core.dic.                                       #
#                                                                            #
# Software is freely available for graphical display of the structure(s)     #
# in this CIF. For information consult the CIF software page                 #
# http://www.iucr.org/resources/cif/software.                                #
#                                                                            #
# This file may be used for bona fide research purposes within the           #
# scientific community so long as proper attribution is given to the journal # 
# article from which it was obtained.                                        #
#                                                                            #
##############################################################################
data_I
_database_code_depnum_ccdc_archive 'CCDC 1428660'
_audit_creation_method     SHELXL-97
_chemical_name_systematic
;
(4-Hydroxypiperidin-1-yl)(4-methylphenyl)methanone
;
_chemical_name_common     ?
_chemical_formula_moiety     'C13 H17 N O2'
_chemical_formula_sum     'C13 H17 N O2'
_chemical_formula_iupac     'C13 H17 N O2'
_chemical_formula_weight     219.28
_chemical_melting_point     ?
_symmetry_cell_setting     orthorhombic
_symmetry_space_group_name_H-M     'P c a 21'
_symmetry_space_group_name_Hall     'P 2c -2ac'
loop_
    _symmetry_equiv_pos_as_xyz
    'x, y, z'
    '-x, -y, z+1/2'
    '-x+1/2, y, z+1/2'
    'x+1/2, -y, z'
_cell_length_a     23.933(5)
_cell_length_b     6.3317(12)
_cell_length_c     8.0269(14)
_cell_angle_alpha     90.00
_cell_angle_beta     90.00
_cell_angle_gamma     90.00
_cell_volume     1216.3(4)
_cell_formula_units_Z     4
_cell_measurement_reflns_used     ?
_cell_measurement_theta_min     1.70
_cell_measurement_theta_max     29.76
_cell_measurement_temperature     293(2)
_exptl_crystal_description     block
_exptl_crystal_colour     colourless
_exptl_crystal_size_max     0.24
_exptl_crystal_size_mid     0.22
_exptl_crystal_size_min     0.22
_exptl_crystal_density_diffrn     1.197
_exptl_crystal_density_meas     ?
_exptl_crystal_density_method     'not measured'
_exptl_crystal_F_000     472
_exptl_absorpt_coefficient_mu     0.080
_exptl_absorpt_correction_type     multi-scan
_exptl_absorpt_process_details
;
(SADABS; Bruker, 2004)
;
_exptl_absorpt_correction_T_min     0.981
_exptl_absorpt_correction_T_max     0.985
_exptl_special_details
;
;
_diffrn_ambient_temperature     293(2)
_diffrn_radiation_type     MoK\a
_diffrn_radiation_wavelength     0.71073
_diffrn_radiation_source     'fine-focus sealed tube'
_diffrn_radiation_monochromator     graphite
_diffrn_measurement_device_type     'Bruker Kappa APEXII CCD'
_diffrn_measurement_method     '\w and \f scans'
_diffrn_detector_area_resol_mean     ?
_diffrn_reflns_number     10595
_diffrn_reflns_av_R_equivalents     0.0387
_diffrn_reflns_av_sigmaI/netI     0.0398
_diffrn_reflns_theta_min     3.06
_diffrn_reflns_theta_max     29.76
_diffrn_reflns_theta_full     25.00
_diffrn_measured_fraction_theta_max     0.780
_diffrn_measured_fraction_theta_full     0.953
_diffrn_reflns_limit_h_min     -33
_diffrn_reflns_limit_h_max     30
_diffrn_reflns_limit_k_min     -8
_diffrn_reflns_limit_k_max     8
_diffrn_reflns_limit_l_min     -10
_diffrn_reflns_limit_l_max     11
_diffrn_standards_number     0
_diffrn_standards_interval_count     .
_diffrn_standards_interval_time     .
_diffrn_standards_decay_%     ?
_refine_special_details
;
 Refinement of F^2^ against ALL reflections.  The weighted R-factor wR and
 goodness of fit S are based on F^2^, conventional R-factors R are based
 on F, with F set to zero for negative F^2^. The threshold expression of
 F^2^ > 2sigma(F^2^) is used only for calculating R-factors(gt) etc. and is
 not relevant to the choice of reflections for refinement.  R-factors based
 on F^2^ are statistically about twice as large as those based on F, and R-
 factors based on ALL data will be even larger.
;
_reflns_number_total     3454
_reflns_number_gt     1668
_reflns_threshold_expression     'I>2\s(I)'
_refine_ls_structure_factor_coef     Fsqd
_refine_ls_matrix_type     full
_refine_ls_R_factor_all     0.0997
_refine_ls_R_factor_gt     0.0656
_refine_ls_wR_factor_gt     0.1859
_refine_ls_wR_factor_ref     0.2079
_refine_ls_goodness_of_fit_ref     1.042
_refine_ls_restrained_S_all     1.042
_refine_ls_number_reflns     3454
_refine_ls_number_parameters     145
_refine_ls_number_restraints     1
_refine_ls_hydrogen_treatment     constr
_refine_ls_weighting_scheme     calc
_refine_ls_weighting_details
         'calc w=1/[\s^2^(Fo^2^)+(0.1210P)^2^+0.2970P] where P=(Fo^2^+2Fc^2^)/3'
_atom_sites_solution_hydrogens     geom
_atom_sites_solution_primary     direct
_atom_sites_solution_secondary     difmap
_refine_ls_shift/su_max     0.000
_refine_ls_shift/su_mean     0.000
_refine_diff_density_max     0.280
_refine_diff_density_min     -0.218
_refine_ls_extinction_method     none
_refine_ls_extinction_coef     ?
_refine_ls_abs_structure_details     ?
_refine_ls_abs_structure_Flack     ?
loop_
    _atom_type_symbol
    _atom_type_description
    _atom_type_scat_dispersion_real
    _atom_type_scat_dispersion_imag
    _atom_type_scat_source
    'C' 'C' 0.0033 0.0016
                         'International Tables Vol C Tables 4.2.6.8 and 6.1.1.4'
    'H' 'H' 0.0000 0.0000
                         'International Tables Vol C Tables 4.2.6.8 and 6.1.1.4'
    'N' 'N' 0.0061 0.0033
                         'International Tables Vol C Tables 4.2.6.8 and 6.1.1.4'
    'O' 'O' 0.0106 0.0060
                         'International Tables Vol C Tables 4.2.6.8 and 6.1.1.4'
_computing_data_collection
;
APEX2 (Bruker, 2004)
;
_computing_cell_refinement
;
APEX2 and SAINT (Bruker, 2004)
;
_computing_data_reduction
;
SAINT and XPREP (Bruker, 2004)
;
_computing_structure_solution
;
SHELXS97 (Sheldrick, 2008)
;
_computing_structure_refinement
;
SHELXL97 (Sheldrick, 2008)
;
_computing_molecular_graphics
;
ORTEP-3 for Windows (Farrugia, 2012)
;
_computing_publication_material
;
SHELXL97 (Sheldrick, 2008)
;
loop_
    _atom_site_type_symbol
    _atom_site_label
    _atom_site_fract_x
    _atom_site_fract_y
    _atom_site_fract_z
    _atom_site_U_iso_or_equiv
    _atom_site_adp_type
    _atom_site_calc_flag
    _atom_site_refinement_flags
    _atom_site_occupancy
    _atom_site_symmetry_multiplicity
    _atom_site_disorder_assembly
    _atom_site_disorder_group
    O O2 0.42250(13) 0.9019(5) 0.2011(4) 0.0766(9) Uani d . 1 1 . .
    H H2A 0.4137 0.8390 0.1158 0.115 Uiso calc R 1 1 . .
    N N1 0.43269(12) 0.5768(5) 0.6446(4) 0.0502(8) Uani d . 1 1 . .
    O O1 0.42609(13) 0.6719(6) 0.9120(3) 0.0885(11) Uani d . 1 1 . .
    C C10 0.44267(16) 0.7574(6) 0.3187(5) 0.0533(9) Uani d . 1 1 . .
    H H10 0.4759 0.6870 0.2737 0.064 Uiso calc R 1 1 . .
    C C4 0.35949(13) 0.4254(6) 0.8163(4) 0.0482(8) Uani d . 1 1 . .
    C C1 0.26666(15) 0.1641(8) 0.8753(5) 0.0628(11) Uani d . 1 1 . .
    C C12 0.41754(16) 0.4528(6) 0.4989(5) 0.0545(9) Uani d . 1 1 . .
    H H12A 0.3877 0.3558 0.5279 0.065 Uiso calc R 1 1 . .
    H H12B 0.4495 0.3701 0.4632 0.065 Uiso calc R 1 1 . .
    C C7 0.40802(15) 0.5691(6) 0.7925(4) 0.0505(9) Uani d . 1 1 . .
    C C11 0.39864(16) 0.5930(6) 0.3578(4) 0.0524(9) Uani d . 1 1 . .
    H H11A 0.3640 0.6627 0.3883 0.063 Uiso calc R 1 1 . .
    H H11B 0.3916 0.5077 0.2596 0.063 Uiso calc R 1 1 . .
    C C6 0.26126(15) 0.3547(9) 0.7954(6) 0.0758(13) Uani d . 1 1 . .
    H H6 0.2261 0.3976 0.7599 0.091 Uiso calc R 1 1 . .
    C C5 0.30623(16) 0.4839(7) 0.7665(6) 0.0669(11) Uani d . 1 1 . .
    H H5 0.3009 0.6125 0.7128 0.080 Uiso calc R 1 1 . .
    C C2 0.31909(18) 0.1055(7) 0.9206(6) 0.0742(13) Uani d . 1 1 . .
    H H2 0.3245 -0.0261 0.9694 0.089 Uiso calc R 1 1 . .
    C C8 0.47699(16) 0.7294(7) 0.6096(5) 0.0598(10) Uani d . 1 1 . .
    H H8A 0.5107 0.6557 0.5758 0.072 Uiso calc R 1 1 . .
    H H8B 0.4853 0.8099 0.7094 0.072 Uiso calc R 1 1 . .
    C C3 0.36470(16) 0.2363(7) 0.8960(6) 0.0679(12) Uani d . 1 1 . .
    H H3 0.3996 0.1943 0.9346 0.082 Uiso calc R 1 1 . .
    C C9 0.45847(17) 0.8752(5) 0.4737(5) 0.0527(9) Uani d . 1 1 . .
    H H9A 0.4884 0.9732 0.4482 0.063 Uiso calc R 1 1 . .
    H H9B 0.4266 0.9566 0.5121 0.063 Uiso calc R 1 1 . .
    C C13 0.2170(2) 0.0223(10) 0.9085(8) 0.0951(16) Uani d . 1 1 . .
    H H13A 0.1836 0.0885 0.8674 0.143 Uiso calc R 1 1 . .
    H H13B 0.2135 -0.0011 1.0262 0.143 Uiso calc R 1 1 . .
    H H13C 0.2223 -0.1105 0.8530 0.143 Uiso calc R 1 1 . .
loop_
    _atom_site_aniso_label
    _atom_site_aniso_U_11
    _atom_site_aniso_U_22
    _atom_site_aniso_U_33
    _atom_site_aniso_U_12
    _atom_site_aniso_U_13
    _atom_site_aniso_U_23
    O2 0.097(2) 0.0792(19) 0.0541(17) 0.0001(17) -0.0073(14) 0.0175(16)
    N1 0.0614(17) 0.0478(18) 0.0413(15) -0.0129(14) 0.0013(12) 0.0037(14)
    O1 0.105(2) 0.117(3) 0.0441(16) -0.045(2) -0.0064(15) -0.0106(18)
    C10 0.0621(19) 0.056(2) 0.0418(18) -0.0096(18) 0.0032(15) 0.0054(18)
    C4 0.056(2) 0.056(2) 0.0323(15) 0.0001(16) -0.0009(13) 0.0075(17)
    C1 0.062(2) 0.079(3) 0.0472(19) -0.016(2) 0.0102(17) 0.005(2)
    C12 0.061(2) 0.046(2) 0.056(2) -0.0113(17) 0.0065(16) -0.002(2)
    C7 0.0619(19) 0.050(2) 0.0396(18) -0.0035(16) -0.0048(16) 0.0088(17)
    C11 0.061(2) 0.055(2) 0.0422(17) -0.0058(17) -0.0002(14) -0.0092(18)
    C6 0.0438(19) 0.100(3) 0.084(3) 0.006(2) 0.003(2) 0.005(3)
    C5 0.064(2) 0.060(2) 0.077(3) 0.0036(19) 0.003(2) 0.021(2)
    C2 0.075(3) 0.064(3) 0.083(3) -0.020(2) -0.012(2) 0.032(3)
    C8 0.064(2) 0.067(3) 0.048(2) -0.0260(19) -0.0126(16) 0.010(2)
    C3 0.059(2) 0.061(3) 0.084(3) -0.0081(19) -0.019(2) 0.028(2)
    C9 0.076(2) 0.0356(18) 0.0470(18) -0.0178(18) -0.0010(16) 0.0040(18)
    C13 0.078(3) 0.121(4) 0.087(3) -0.041(3) 0.016(3) -0.019(3)
_geom_special_details
;
 All esds (except the esd in the dihedral angle between two l.s. planes)
 are estimated using the full covariance matrix.  The cell esds are taken
 into account individually in the estimation of esds in distances, angles
 and torsion angles; correlations between esds in cell parameters are only
 used when they are defined by crystal symmetry.  An approximate (isotropic)
 treatment of cell esds is used for estimating esds involving l.s. planes.
;
loop_
    _geom_bond_atom_site_label_1
    _geom_bond_atom_site_label_2
    _geom_bond_site_symmetry_2
    _geom_bond_distance
    _geom_bond_publ_flag
    O2 C10 . 1.401(5) ?
    O2 H2A . 0.8200 ?
    N1 C7 . 1.327(5) ?
    N1 C12 . 1.454(5) ?
    N1 C8 . 1.462(4) ?
    O1 C7 . 1.237(5) ?
    C10 C9 . 1.500(5) ?
    C10 C11 . 1.514(5) ?
    C10 H10 . 0.9800 ?
    C4 C3 . 1.363(6) ?
    C4 C5 . 1.386(5) ?
    C4 C7 . 1.487(5) ?
    C1 C2 . 1.358(6) ?
    C1 C6 . 1.373(7) ?
    C1 C13 . 1.514(6) ?
    C12 C11 . 1.509(5) ?
    C12 H12A . 0.9700 ?
    C12 H12B . 0.9700 ?
    C11 H11A . 0.9700 ?
    C11 H11B . 0.9700 ?
    C6 C5 . 1.372(6) ?
    C6 H6 . 0.9300 ?
    C5 H5 . 0.9300 ?
    C2 C3 . 1.385(5) ?
    C2 H2 . 0.9300 ?
    C8 C9 . 1.496(5) ?
    C8 H8A . 0.9700 ?
    C8 H8B . 0.9700 ?
    C3 H3 . 0.9300 ?
    C9 H9A . 0.9700 ?
    C9 H9B . 0.9700 ?
    C13 H13A . 0.9600 ?
    C13 H13B . 0.9600 ?
    C13 H13C . 0.9600 ?
loop_
    _geom_angle_atom_site_label_1
    _geom_angle_atom_site_label_2
    _geom_angle_atom_site_label_3
    _geom_angle_site_symmetry_1
    _geom_angle_site_symmetry_3
    _geom_angle
    _geom_angle_publ_flag
    C10 O2 H2A . . 109.5 ?
    C7 N1 C12 . . 126.1(3) ?
    C7 N1 C8 . . 121.3(3) ?
    C12 N1 C8 . . 112.6(3) ?
    O2 C10 C9 . . 108.7(3) ?
    O2 C10 C11 . . 110.4(3) ?
    C9 C10 C11 . . 110.2(3) ?
    O2 C10 H10 . . 109.1 ?
    C9 C10 H10 . . 109.1 ?
    C11 C10 H10 . . 109.1 ?
    C3 C4 C5 . . 117.0(3) ?
    C3 C4 C7 . . 121.7(3) ?
    C5 C4 C7 . . 121.2(3) ?
    C2 C1 C6 . . 116.9(3) ?
    C2 C1 C13 . . 121.1(4) ?
    C6 C1 C13 . . 122.0(4) ?
    N1 C12 C11 . . 111.1(3) ?
    N1 C12 H12A . . 109.4 ?
    C11 C12 H12A . . 109.4 ?
    N1 C12 H12B . . 109.4 ?
    C11 C12 H12B . . 109.4 ?
    H12A C12 H12B . . 108.0 ?
    O1 C7 N1 . . 121.2(3) ?
    O1 C7 C4 . . 119.7(3) ?
    N1 C7 C4 . . 119.0(3) ?
    C12 C11 C10 . . 110.6(3) ?
    C12 C11 H11A . . 109.5 ?
    C10 C11 H11A . . 109.5 ?
    C12 C11 H11B . . 109.5 ?
    C10 C11 H11B . . 109.5 ?
    H11A C11 H11B . . 108.1 ?
    C5 C6 C1 . . 122.0(4) ?
    C5 C6 H6 . . 119.0 ?
    C1 C6 H6 . . 119.0 ?
    C6 C5 C4 . . 120.9(4) ?
    C6 C5 H5 . . 119.6 ?
    C4 C5 H5 . . 119.6 ?
    C1 C2 C3 . . 121.8(4) ?
    C1 C2 H2 . . 119.1 ?
    C3 C2 H2 . . 119.1 ?
    N1 C8 C9 . . 109.4(3) ?
    N1 C8 H8A . . 109.8 ?
    C9 C8 H8A . . 109.8 ?
    N1 C8 H8B . . 109.8 ?
    C9 C8 H8B . . 109.8 ?
    H8A C8 H8B . . 108.2 ?
    C4 C3 C2 . . 121.3(4) ?
    C4 C3 H3 . . 119.3 ?
    C2 C3 H3 . . 119.3 ?
    C8 C9 C10 . . 111.9(3) ?
    C8 C9 H9A . . 109.2 ?
    C10 C9 H9A . . 109.2 ?
    C8 C9 H9B . . 109.2 ?
    C10 C9 H9B . . 109.2 ?
    H9A C9 H9B . . 107.9 ?
    C1 C13 H13A . . 109.5 ?
    C1 C13 H13B . . 109.5 ?
    H13A C13 H13B . . 109.5 ?
    C1 C13 H13C . . 109.5 ?
    H13A C13 H13C . . 109.5 ?
    H13B C13 H13C . . 109.5 ?
loop_
    _geom_torsion_atom_site_label_1
    _geom_torsion_atom_site_label_2
    _geom_torsion_atom_site_label_3
    _geom_torsion_atom_site_label_4
    _geom_torsion_site_symmetry_1
    _geom_torsion_site_symmetry_2
    _geom_torsion_site_symmetry_3
    _geom_torsion_site_symmetry_4
    _geom_torsion
    _geom_torsion_publ_flag
    C7 N1 C12 C11 . . . . 117.5(4) ?
    C8 N1 C12 C11 . . . . -58.2(4) ?
    C12 N1 C7 O1 . . . . 175.6(4) ?
    C8 N1 C7 O1 . . . . -9.0(6) ?
    C12 N1 C7 C4 . . . . -1.3(6) ?
    C8 N1 C7 C4 . . . . 174.1(3) ?
    C3 C4 C7 O1 . . . . -74.8(5) ?
    C5 C4 C7 O1 . . . . 101.5(5) ?
    C3 C4 C7 N1 . . . . 102.2(4) ?
    C5 C4 C7 N1 . . . . -81.6(5) ?
    N1 C12 C11 C10 . . . . 54.7(4) ?
    O2 C10 C11 C12 . . . . -173.3(3) ?
    C9 C10 C11 C12 . . . . -53.1(4) ?
    C2 C1 C6 C5 . . . . -1.9(7) ?
    C13 C1 C6 C5 . . . . 179.5(5) ?
    C1 C6 C5 C4 . . . . 0.5(7) ?
    C3 C4 C5 C6 . . . . -0.6(6) ?
    C7 C4 C5 C6 . . . . -177.1(4) ?
    C6 C1 C2 C3 . . . . 3.5(7) ?
    C13 C1 C2 C3 . . . . -177.9(5) ?
    C7 N1 C8 C9 . . . . -117.4(4) ?
    C12 N1 C8 C9 . . . . 58.6(4) ?
    C5 C4 C3 C2 . . . . 2.2(7) ?
    C7 C4 C3 C2 . . . . 178.7(4) ?
    C1 C2 C3 C4 . . . . -3.8(8) ?
    N1 C8 C9 C10 . . . . -57.0(4) ?
    O2 C10 C9 C8 . . . . 176.3(3) ?
    C11 C10 C9 C8 . . . . 55.1(5) ?
loop_
    _geom_hbond_atom_site_label_D
    _geom_hbond_atom_site_label_H
    _geom_hbond_atom_site_label_A
    _geom_hbond_site_symmetry_A
    _geom_hbond_distance_DH
    _geom_hbond_distance_HA
    _geom_hbond_distance_DA
    _geom_hbond_angle_DHA
    _geom_hbond_publ_flag
    O2 H2A O1 1_554 0.82 1.97 2.741(4) 156 yes
    C8 H8B O1 . 0.97 2.33 2.740(5) 105 no
_iucr_refine_instructions_details
;
TITL G2 in Pca2(1)
CELL  0.71073  23.9326   6.3317   8.0269   90.000   90.000   90.000
ZERR     4.00   0.0050   0.0012   0.0014    0.000    0.000    0.000
LATT  -1
SYMM  - X, - Y, 1/2 + Z
SYMM  1/2 - X,   Y, 1/2 + Z
SYMM  1/2 + X, - Y,   Z
SFAC  C    H    N    O
UNIT  52   68   4    8
MERG   2
EQIV $1 X, Y, 1+Z
HTAB O2 O1_$1
HTAB O2 O1
HTAB C8 O1
FMAP   2
PLAN   10
ACTA 50
BOND   $H
CONF
L.S.  17
WGHT    0.121000    0.297000
FVAR       0.24031
O2    4    0.422501    0.901944    0.201117    11.00000    0.09655    0.07919 =
         0.05410    0.01749   -0.00728    0.00011
AFIX  83
H2A   2    0.413747    0.838968    0.115753    11.00000   -1.50000
AFIX   0
N1    3    0.432686    0.576838    0.644566    11.00000    0.06140    0.04781 =
         0.04127    0.00370    0.00134   -0.01286
O1    4    0.426086    0.671912    0.911976    11.00000    0.10458    0.11691 =
         0.04409   -0.01064   -0.00643   -0.04497
C10   1    0.442669    0.757375    0.318698    11.00000    0.06213    0.05603 =
         0.04179    0.00544    0.00316   -0.00960
AFIX  13
H10   2    0.475861    0.686980    0.273660    11.00000   -1.20000
AFIX   0
C4    1    0.359490    0.425433    0.816288    11.00000    0.05618    0.05625 =
         0.03230    0.00750   -0.00091    0.00012
C1    1    0.266665    0.164134    0.875251    11.00000    0.06181    0.07945 =
         0.04724    0.00470    0.01021   -0.01556
C12   1    0.417544    0.452803    0.498905    11.00000    0.06068    0.04645 =
         0.05645   -0.00245    0.00653   -0.01129
AFIX  23
H12A  2    0.387722    0.355794    0.527917    11.00000   -1.20000
H12B  2    0.449500    0.370136    0.463226    11.00000   -1.20000
AFIX   0
C7    1    0.408020    0.569056    0.792533    11.00000    0.06194    0.04998 =
         0.03959    0.00879   -0.00477   -0.00352
C11   1    0.398642    0.593017    0.357788    11.00000    0.06056    0.05461 =
         0.04216   -0.00916   -0.00019   -0.00583
AFIX  23
H11A  2    0.364019    0.662660    0.388259    11.00000   -1.20000
H11B  2    0.391647    0.507742    0.259586    11.00000   -1.20000
AFIX   0
C6    1    0.261264    0.354744    0.795424    11.00000    0.04375    0.09951 =
         0.08427    0.00454    0.00319    0.00605
AFIX  43
H6    2    0.226057    0.397582    0.759885    11.00000   -1.20000
AFIX   0
C5    1    0.306229    0.483935    0.766494    11.00000    0.06402    0.06012 =
         0.07660    0.02106    0.00254    0.00362
AFIX  43
H5    2    0.300916    0.612501    0.712755    11.00000   -1.20000
AFIX   0
C2    1    0.319085    0.105464    0.920557    11.00000    0.07513    0.06408 =
         0.08331    0.03200   -0.01192   -0.02041
AFIX  43
H2    2    0.324488   -0.026139    0.969419    11.00000   -1.20000
AFIX   0
C8    1    0.476990    0.729406    0.609648    11.00000    0.06444    0.06724 =
         0.04758    0.00972   -0.01260   -0.02604
AFIX  23
H8A   2    0.510661    0.655722    0.575786    11.00000   -1.20000
H8B   2    0.485338    0.809927    0.709395    11.00000   -1.20000
AFIX   0
C3    1    0.364702    0.236279    0.895969    11.00000    0.05900    0.06063 =
         0.08421    0.02813   -0.01920   -0.00810
AFIX  43
H3    2    0.399613    0.194272    0.934591    11.00000   -1.20000
AFIX   0
C9    1    0.458472    0.875198    0.473749    11.00000    0.07561    0.03559 =
         0.04698    0.00405   -0.00104   -0.01777
AFIX  23
H9A   2    0.488434    0.973168    0.448246    11.00000   -1.20000
H9B   2    0.426636    0.956625    0.512061    11.00000   -1.20000
AFIX   0
C13   1    0.216953    0.022285    0.908488    11.00000    0.07783    0.12061 =
         0.08681   -0.01860    0.01635   -0.04056
AFIX  33
H13A  2    0.183611    0.088530    0.867372    11.00000   -1.50000
H13B  2    0.213458   -0.001106    1.026194    11.00000   -1.50000
H13C  2    0.222276   -0.110490    0.852968    11.00000   -1.50000
HKLF 4
REM  G2 in Pca2(1)
REM R1 =  0.0656 for   1668 Fo > 4sig(Fo)  and  0.0997 for all   2491 data
REM    145 parameters refined using      1 restraints
END
WGHT      0.1046      0.3950
REM Highest difference peak  0.280,  deepest hole -0.218,  1-sigma level  0.051
Q1    1   0.3964  0.6900  0.6416  11.00000  0.05    0.28
Q2    1   0.4338  0.8566  0.5982  11.00000  0.05    0.22
Q3    1   0.4092  0.9732  0.4636  11.00000  0.05    0.18
Q4    1   0.3877  0.7619  0.8749  11.00000  0.05    0.18
Q5    1   0.3761  0.5736  0.4804  11.00000  0.05    0.18
Q6    1   0.4808  0.6981  0.3305  11.00000  0.05    0.17
Q7    1   0.4733  0.7592  0.2161  11.00000  0.05    0.17
Q8    1   0.4406  0.8184  0.8912  11.00000  0.05    0.16
Q9    1   0.3136  0.7225  0.8024  11.00000  0.05    0.16
Q10   1   0.3565  0.6966  0.7535  11.00000  0.05    0.16
;
data_New_Global_Publ_Block
_journal_date_recd_electronic     2015-08-28
_journal_date_accepted     2015-09-30
_journal_name_full     'Acta Crystallographica, Section E'
_journal_year     2015
_journal_volume     71
_journal_issue     11
_journal_page_first     o817
_journal_page_last     o818
_journal_paper_category     HO
_journal_paper_doi     10.1107/S2056989015018307
_journal_coeditor_code     ZS2344
_publ_contact_author_name     'G. Usha'
_publ_contact_author_address
;
PG and Research Department of Physics
Queen Mary's College
Chennai-4
Tamilnadu
India
;
_publ_contact_author_email     'guqmc@yahoo.com'
_publ_contact_author_fax     ?
_publ_contact_author_phone     '9150761514'
_publ_section_title
;
Crystal structure of (4-hydroxypiperidin-1-yl)(4-methylphenyl)methanone
;
loop_
    _publ_author_name
    _publ_author_address
    'Revathi, B. K.'
;
PG and Research Department of Physics
Queen Mary's College
Chennai-4
Tamilnadu
India
;
    'Reuben Jonathan, D.'
;
Department of Chemistry
Madras Christian College,
Chennai-59
India.
;
    'Kalai Sevi, K.'
;
SCRI
Anna Hospital Campus
Chennai-106
Tamilnadu
India
;
    'Dhanalakshmi, K.'
;
Anna Siddha Medical College
Chennai-106
Tamilnadu
India
;
    'Usha, G.'
;
PG and Research Department of Physics
Queen Mary's College
Chennai-4
Tamilnadu
India
;
