# Supplementary material for: Crystal structure of (4-hy­droxy­piperidin-1-yl)(4-methyl­phen­yl)methanone
Source: Acta Crystallogr E Crystallogr Commun. 2015 Oct 3;71(Pt 11):o817–8. doi: 10.1107/S2056989015018307 (PMC4645002; doi:10.1107/S2056989015018307)
Supplement: Supplementary file 2 [file e-71-0o817-Isup2.hkl]

#
# h,k,l, Fc-squared, Fo-squared, sigma(Fo-squared) and status flag
#
data_I
_shelx_title ' G2 in Pca2(1)'
_shelx_refln_list_code          4
_shelx_F_calc_maximum      117.48
_exptl_crystal_F_000       472.00
_reflns_d_resolution_high  0.7158
 
loop_
 _symmetry_equiv_pos_as_xyz
 'x, y, z'
 '-x, -y, z+1/2'
 '-x+1/2, y, z+1/2'
 'x+1/2, -y, z'
 
_cell_length_a    23.9326
_cell_length_b     6.3317
_cell_length_c     8.0269
_cell_angle_alpha  90.000
_cell_angle_beta   90.000
_cell_angle_gamma  90.000
 
_shelx_F_squared_multiplier     1.000
 
loop_
 _refln_index_h
 _refln_index_k
 _refln_index_l
 _refln_F_squared_calc
 _refln_F_squared_meas
 _refln_F_squared_sigma
 _refln_observed_status
   4   0 -10        6.32        7.79      4.33 o
   6   0 -10        4.26        3.66      3.03 o
   8   0 -10        3.43        1.56      4.33 o
   6   1 -10        0.68        3.29      4.68 o
   7   1 -10        1.99        0.52      4.50 o
   8   1 -10        4.56        3.64      5.20 o
   9   1 -10        1.53       -2.42      4.68 o
  10   1 -10       15.99        7.31      3.60 o
  11   1 -10        1.73        4.55      3.45 o
   2   0  -9       27.81       32.56      5.54 o
   4   0  -9        3.75        7.19      2.88 o
   6   0  -9       31.12       33.92      4.29 o
   8   0  -9       21.21       15.47      3.72 o
  10   0  -9       10.35        6.30      5.11 o
  12   0  -9       23.37       20.09      6.75 o
  14   0  -9        6.08        5.20      5.89 o
   1   1  -9        2.90        1.75      2.26 o
   2   1  -9       24.92       20.27      3.33 o
   3   1  -9        1.81        2.17      2.05 o
   4   1  -9        1.20        2.73      2.24 o
   5   1  -9       14.66       14.40      2.75 o
   6   1  -9       21.41       25.29      3.04 o
   7   1  -9       10.76       10.82      2.49 o
   8   1  -9       21.69       27.76      4.70 o
   9   1  -9       20.31       20.94      3.98 o
  10   1  -9        3.11       -0.52      4.50 o
  11   1  -9        7.34        7.16      3.06 o
  12   1  -9        4.48        2.14      3.37 o
  13   1  -9        1.15       -0.76      3.49 o
  14   1  -9       15.72       21.47      6.58 o
  15   1  -9       14.19        7.10      5.37 o
   3   2  -9        1.97       -2.81      3.46 o
   5   2  -9       19.50       20.43      6.23 o
   6   2  -9        5.15        5.08      2.91 o
   7   2  -9        9.68        5.37      3.64 o
   8   2  -9        0.73       -0.01      3.81 o
   9   2  -9        2.02        1.56      3.98 o
  10   2  -9        1.10        4.73      3.32 o
  11   2  -9       55.05       40.73      5.32 o
  12   2  -9       20.22       19.91      5.54 o
  14   2  -9        2.30        1.90      5.20 o
  15   2  -9        0.49       -3.29      4.85 o
  16   2  -9        3.80       -1.21      5.37 o
  11   3  -9        1.03        1.39      4.33 o
  12   3  -9        2.34       -2.25      4.16 o
  13   3  -9       11.82       12.12      5.54 o
  14   3  -9        0.61        2.42      4.85 o
  15   3  -9        9.50        3.81      5.54 o
   0   0  -8       18.37       15.93      4.16 o
   2   0  -8       24.48       30.64      5.02 o
   4   0  -8       28.93       28.13      7.19 o
   6   0  -8       23.30       27.63      6.23 o
   8   0  -8       23.79       18.66      3.37 o
  10   0  -8       13.43       15.95      3.49 o
  12   0  -8       10.84        8.14      5.20 o
  14   0  -8       38.85       53.68      8.49 o
  16   0  -8       11.01        6.41      5.89 o
  18   0  -8        0.45        0.52      5.89 o
   0   1  -8       52.16       53.42      4.32 o
   1   1  -8        7.27        8.18      1.81 o
   2   1  -8       44.51       42.88      4.17 o
   3   1  -8        3.02        0.76      1.56 o
   4   1  -8        0.14       -1.46      1.46 o
   5   1  -8       21.69       25.10      2.41 o
   6   1  -8       51.89       54.14      4.12 o
   7   1  -8       12.83       13.68      2.16 o
   8   1  -8       71.45       77.75      5.35 o
   9   1  -8       43.60       47.49      4.09 o
  10   1  -8       25.12       29.69      3.59 o
  11   1  -8       30.96       35.48      3.92 o
  12   1  -8       12.10       13.24      3.16 o
  13   1  -8        5.26        6.49      3.42 o
  14   1  -8        2.07       -1.81      2.65 o
  15   1  -8        1.41       -1.08      3.54 o
  16   1  -8        5.48        9.35      5.54 o
  17   1  -8        2.07        1.56      5.37 o
  18   1  -8        3.59        3.19      4.33 o
  19   1  -8        2.10        0.17      5.89 o
   0   2  -8        6.97        1.21      4.50 o
   1   2  -8       32.13       18.54      3.08 o
   2   2  -8        6.30        7.94      2.67 o
   3   2  -8       60.29       57.30      3.91 o
   4   2  -8       15.02       18.04      2.35 o
   5   2  -8       28.66       27.12      2.71 o
   6   2  -8       17.64       17.29      3.27 o
   7   2  -8       26.08       29.37      3.32 o
   8   2  -8       50.72       52.24      4.86 o
   9   2  -8       33.85       33.67      3.74 o
  10   2  -8        4.31        4.62      3.08 o
  11   2  -8       19.92       14.86      3.82 o
  12   2  -8        2.71        5.02      2.81 o
  13   2  -8       13.48        8.14      4.85 o
  14   2  -8        2.22        1.70      5.71 o
  15   2  -8        3.11        9.35      5.02 o
  16   2  -8        3.41        7.45      5.37 o
  17   2  -8        2.13        1.21      5.02 o
  18   2  -8        4.63        1.04      5.71 o
   0   3  -8       18.42       18.01      6.58 o
   1   3  -8        4.35        3.56      3.14 o
   2   3  -8        4.57        3.10      2.55 o
   3   3  -8        5.35        1.63      2.46 o
   4   3  -8        3.43        4.03      2.98 o
   7   3  -8        0.08        1.74      2.25 o
   8   3  -8        1.64        0.00      3.12 o
   9   3  -8       16.20       15.93      4.33 o
  10   3  -8       12.04       10.56      3.56 o
  11   3  -8        5.45        2.11      3.36 o
  12   3  -8        0.42        1.73      3.98 o
  13   3  -8       20.73       24.59      5.89 o
  14   3  -8        0.53        1.21      4.50 o
  15   3  -8       11.95       16.28      5.89 o
  16   3  -8        0.13        4.68      5.20 o
  17   3  -8        5.26        7.79      5.89 o
  10   4  -8        3.72        7.97      4.16 o
  11   4  -8        0.99        3.46      3.98 o
  12   4  -8        5.43        4.50      4.50 o
  13   4  -8        3.80        4.68      4.85 o
  14   4  -8        1.56        0.87      5.02 o
  15   4  -8        0.40        3.98      5.37 o
  16   4  -8        1.81        4.16      5.71 o
   2   0  -7      621.83      675.86     13.74 o
   4   0  -7      458.91      448.51     17.12 o
   6   0  -7      193.35      188.73      8.12 o
   8   0  -7       98.09      101.36      3.70 o
  10   0  -7      192.49      168.40      6.30 o
  12   0  -7        2.76       -0.47      2.54 o
  14   0  -7       12.30       14.75      3.41 o
  16   0  -7       23.48       21.82      6.41 o
  18   0  -7       14.14        6.41      6.06 o
  20   0  -7       13.09       10.39      6.75 o
  22   0  -7        0.07        3.98      6.75 o
   1   1  -7      210.57      222.85      4.72 o
   2   1  -7      161.74      165.82      5.18 o
   3   1  -7       68.10       70.90      4.31 o
   4   1  -7       50.23       63.07      3.10 o
   5   1  -7       58.74       56.16      2.14 o
   6   1  -7       10.44       16.30      1.46 o
   7   1  -7       79.16       74.57      2.71 o
   8   1  -7      108.43      111.73      4.31 o
   9   1  -7       40.32       49.31      2.82 o
  10   1  -7        7.93        7.61      1.70 o
  11   1  -7        5.03        6.00      1.71 o
  12   1  -7       18.94       15.03      2.58 o
  13   1  -7        3.53        1.37      2.00 o
  14   1  -7       18.06       13.78      2.63 o
  15   1  -7        4.39        4.39      2.79 o
  16   1  -7        2.54       -0.26      2.63 o
  17   1  -7        1.83       -0.07      2.75 o
  18   1  -7        0.14       -2.75      2.75 o
  19   1  -7        0.16       -2.48      2.89 o
  20   1  -7        9.66       11.28      4.81 o
  21   1  -7        2.75        2.50      4.76 o
  22   1  -7        3.42        6.06      6.75 o
   1   2  -7       17.46       33.09      2.63 o
   2   2  -7      129.04      123.15      4.58 o
   3   2  -7       22.04       28.15      2.65 o
   4   2  -7       72.26       71.71      3.29 o
   5   2  -7       28.34       24.73      2.11 o
   6   2  -7        2.88        2.93      1.52 o
   7   2  -7       28.66       28.76      3.46 o
   8   2  -7       29.24       37.39      2.64 o
   9   2  -7        8.74        9.94      1.94 o
  10   2  -7       50.23       52.35      3.15 o
  11   2  -7       59.31       56.46      3.37 o
  12   2  -7       22.45       23.66      2.53 o
  13   2  -7       23.49       21.71      2.54 o
  14   2  -7        1.15        4.24      2.40 o
  15   2  -7        1.14        4.02      2.96 o
  16   2  -7        6.35        2.51      2.92 o
  17   2  -7        1.93       -2.08      3.10 o
  18   2  -7        2.00        2.58      3.28 o
  19   2  -7       11.78        4.37      4.28 o
  20   2  -7        0.46        3.20      4.37 o
  21   2  -7        1.46       -3.28      3.72 o
   1   3  -7       75.54       73.42      5.17 o
   2   3  -7        4.05        6.50      2.21 o
   3   3  -7       23.74       17.95      3.10 o
   4   3  -7        1.74        4.72      2.13 o
   5   3  -7       65.02       67.14      4.80 o
   6   3  -7       18.95       22.79      2.59 o
   7   3  -7       64.87       48.83      3.62 o
   8   3  -7        3.40        2.22      2.23 o
   9   3  -7        0.63        3.76      2.54 o
  10   3  -7       10.19        7.66      2.61 o
  11   3  -7       32.19       21.60      3.99 o
  12   3  -7       14.65       12.90      2.41 o
  13   3  -7        7.27        4.55      2.35 o
  14   3  -7        1.90        0.21      3.20 o
  15   3  -7        6.56        8.17      3.34 o
  16   3  -7        4.58        4.87      3.97 o
  17   3  -7        2.05        5.37      5.02 o
  18   3  -7        4.58        5.05      3.94 o
  19   3  -7        6.38        7.47      4.24 o
  20   3  -7        3.61        7.22      4.42 o
  21   3  -7        2.94        4.16      6.75 o
  23   3  -7        3.48        1.90      7.10 o
   4   4  -7       12.75       20.43      5.54 o
   5   4  -7        0.64        8.31      4.50 o
   6   4  -7        2.30        2.60      4.16 o
   7   4  -7       16.86       15.25      4.33 o
   8   4  -7        4.09        6.12      2.69 o
   9   4  -7        9.24        5.89      2.91 o
  10   4  -7        3.96        5.62      2.91 o
  11   4  -7        2.49        3.64      3.81 o
  12   4  -7        0.41        1.90      3.98 o
  13   4  -7        1.04       -0.87      3.81 o
  14   4  -7        0.57        2.94      4.50 o
  15   4  -7        4.72        2.08      4.50 o
  16   4  -7        5.21        2.25      4.85 o
  17   4  -7        4.20        1.04      3.81 o
  18   4  -7        2.14        0.00      4.85 o
  19   4  -7        0.90       -3.98      6.41 o
  20   4  -7        0.73       -5.54      6.23 o
   3   5  -7        1.20       10.74      5.71 o
   8   5  -7        1.97        2.25      5.02 o
   9   5  -7        0.01        0.17      3.46 o
  10   5  -7        0.42       -0.87      3.64 o
  11   5  -7        8.19       11.08      4.68 o
  12   5  -7        0.55        0.52      4.16 o
  13   5  -7        3.86       -0.35      4.33 o
  14   5  -7        0.90       -3.12      4.33 o
  15   5  -7        0.37        1.90      4.85 o
  16   5  -7        1.58        2.94      5.37 o
   0   0  -6      105.77      119.81      4.81 o
   2   0  -6      215.68      206.19      4.96 o
   4   0  -6       83.76       79.72      2.78 o
   6   0  -6      150.31      152.04      4.13 o
   8   0  -6       29.28       27.93      2.04 o
  10   0  -6      114.90       84.58      4.06 o
  12   0  -6        6.39        6.70      2.58 o
  14   0  -6        9.67        9.27      4.59 o
  16   0  -6        0.17       -1.59      2.40 o
  18   0  -6       16.30       12.30      3.41 o
  20   0  -6       19.86       19.40      4.20 o
  22   0  -6        0.22       -1.27      3.27 o
  24   0  -6        1.57       10.39      7.62 o
   0   1  -6      406.66      412.02     10.34 o
   1   1  -6       16.00       23.77      1.63 o
   2   1  -6       13.91       15.46      1.31 o
   3   1  -6        7.14        9.90      1.01 o
   4   1  -6       52.88       57.91      1.89 o
   5   1  -6       56.56       55.18      1.92 o
   6   1  -6      103.10      107.81      2.66 o
   7   1  -6       45.16       41.94      1.84 o
   8   1  -6       16.67       12.60      1.41 o
   9   1  -6       40.96       38.84      2.07 o
  10   1  -6        0.89        1.20      1.19 o
  11   1  -6        9.20        8.37      1.44 o
  12   1  -6       45.53       41.01      2.57 o
  13   1  -6       18.48       16.18      1.99 o
  14   1  -6       62.62       52.78      3.31 o
  15   1  -6       33.98       33.41      2.87 o
  16   1  -6        9.41       11.00      2.22 o
  17   1  -6       12.42       17.85      2.57 o
  18   1  -6       19.03       19.77      2.76 o
  19   1  -6        1.86        2.23      2.31 o
  20   1  -6        5.26        3.21      3.49 o
  21   1  -6        2.88       -0.39      2.92 o
  22   1  -6        4.79        4.20      3.29 o
  23   1  -6        4.94        1.03      3.27 o
  24   1  -6        1.47        0.69      3.38 o
  25   1  -6        0.09       -0.17      5.20 o
  26   1  -6        1.80       -2.94      5.02 o
   0   2  -6       52.63       60.23      4.46 o
   1   2  -6       81.12       73.94      3.37 o
   2   2  -6       75.79       82.94      3.52 o
   3   2  -6      128.19      125.46      3.63 o
   4   2  -6       83.31       81.64      3.04 o
   5   2  -6        6.52        8.20      1.46 o
   6   2  -6       11.26        9.59      1.69 o
   7   2  -6       29.27       26.32      1.77 o
   8   2  -6       23.29       25.39      1.84 o
   9   2  -6      175.49      159.33      4.01 o
  10   2  -6        0.98        3.20      1.35 o
  11   2  -6       22.61       19.99      1.84 o
  12   2  -6       24.57       18.09      1.88 o
  13   2  -6        9.28        7.85      1.68 o
  14   2  -6       27.24       23.45      2.90 o
  15   2  -6       25.88       18.98      2.88 o
  16   2  -6       10.33        9.46      2.98 o
  17   2  -6       26.11       23.84      3.64 o
  18   2  -6       32.14       28.76      3.95 o
  19   2  -6        5.21        7.05      3.54 o
  20   2  -6        4.86        4.61      3.28 o
  21   2  -6        9.69        9.96      3.57 o
  22   2  -6        7.45        5.23      3.45 o
  23   2  -6        4.08        1.84      3.50 o
  24   2  -6        0.19       -3.64      5.02 o
  25   2  -6        0.37       -1.21      5.02 o
  26   2  -6        0.31        6.06      6.06 o
   0   3  -6       73.26       52.52      7.19 o
   1   3  -6       12.15       11.98      2.31 o
   2   3  -6       67.48       53.44      3.54 o
   3   3  -6        6.55        7.89      2.15 o
   4   3  -6       17.34       15.79      2.44 o
   5   3  -6       21.82       21.32      2.08 o
   6   3  -6       39.60       36.17      2.55 o
   7   3  -6       11.69       12.99      1.93 o
   8   3  -6       62.45       60.63      3.22 o
   9   3  -6       67.90       55.93      3.22 o
  10   3  -6       17.45       21.10      2.79 o
  11   3  -6       21.88       20.85      2.44 o
  12   3  -6       14.12       19.19      2.79 o
  13   3  -6       37.19       39.24      3.43 o
  14   3  -6       24.01       19.51      2.62 o
  15   3  -6        2.72        5.79      3.32 o
  16   3  -6        0.73        1.38      2.56 o
  17   3  -6        7.54        7.67      3.66 o
  18   3  -6        0.65       -0.44      3.08 o
  19   3  -6        3.10       -0.65      3.14 o
  20   3  -6        7.10        7.14      4.11 o
  21   3  -6        0.97        4.60      3.60 o
  22   3  -6        0.18       -3.90      4.49 o
  23   3  -6        2.82        0.35      5.89 o
  24   3  -6        1.49        2.77      6.06 o
   0   4  -6       33.60       22.40      4.53 o
   1   4  -6       11.81        7.56      2.91 o
   2   4  -6        1.28        1.10      2.54 o
   3   4  -6       17.99       17.94      3.61 o
   4   4  -6        1.96        5.12      3.20 o
   5   4  -6       74.64       55.06      4.78 o
   6   4  -6        2.63        2.27      2.22 o
   7   4  -6       11.95       15.54      2.80 o
   8   4  -6       17.87       16.95      2.89 o
   9   4  -6       17.50       14.30      2.90 o
  10   4  -6       14.78       11.74      3.64 o
  11   4  -6       30.06       34.40      3.68 o
  12   4  -6        3.91        1.87      2.98 o
  13   4  -6        0.70       -1.18      2.55 o
  14   4  -6        0.01        2.45      3.78 o
  15   4  -6        0.75       -3.25      3.25 o
  16   4  -6        7.77        8.10      4.07 o
  17   4  -6        3.81        7.83      4.32 o
  18   4  -6        6.58        4.67      4.16 o
  19   4  -6        4.95        5.48      5.89 o
  20   4  -6        0.07        1.52      4.21 o
  21   4  -6        6.19       10.39      6.75 o
   4   5  -6       16.59       13.85      5.71 o
   5   5  -6        3.16        9.18      3.12 o
   6   5  -6        9.71       12.30      3.64 o
   7   5  -6        3.86        6.68      2.88 o
   8   5  -6        7.14        8.55      3.20 o
   9   5  -6        4.99        5.35      7.36 o
  10   5  -6        4.72        1.09      3.45 o
  11   5  -6        3.08        4.60      3.61 o
  12   5  -6       14.73       18.53      5.20 o
  13   5  -6       12.12       15.07      5.54 o
  15   5  -6        8.43       11.26      5.71 o
  16   5  -6        2.87        3.12      5.37 o
  17   5  -6        3.55       -1.21      6.58 o
  18   5  -6        2.68       -1.90      6.06 o
   9   6  -6        1.28        7.79      6.41 o
  12   6  -6        0.03       -3.46      5.89 o
  14   6  -6        8.43        9.70      6.41 o
   2   0  -5       20.43       17.97      1.14 o
   4   0  -5      133.29      132.52      3.02 o
   6   0  -5       70.95       58.76      2.33 o
   8   0  -5      133.84      140.14      3.34 o
  10   0  -5      199.12      207.21      6.27 o
  12   0  -5      233.28      204.75      6.72 o
  14   0  -5       80.58       83.90      4.27 o
  16   0  -5       32.68       31.45      3.06 o
  18   0  -5       24.61       25.07      3.95 o
  20   0  -5        1.23        1.60      6.41 o
  22   0  -5       17.34        8.43      7.45 o
  24   0  -5        2.84       -0.08      3.61 o
  26   0  -5        0.70       -1.90      3.66 o
  28   0  -5        3.76       -1.39      5.20 o
   1   1  -5        7.74        8.11      0.76 o
   2   1  -5       20.94       26.81      1.09 o
   3   1  -5       36.96       45.87      1.46 o
   4   1  -5      131.76      150.34      2.92 o
   5   1  -5       58.53       57.43      1.71 o
   6   1  -5       26.19       26.18      1.32 o
   7   1  -5       62.79       58.78      1.64 o
   8   1  -5      141.80      141.16      3.43 o
   9   1  -5      125.25      119.99      2.99 o
  10   1  -5      108.46      102.41      2.36 o
  11   1  -5       40.10       44.84      1.90 o
  12   1  -5       71.48       63.81      2.48 o
  13   1  -5       22.28       21.04      1.70 o
  14   1  -5       10.82       12.54      1.71 o
  15   1  -5       12.99       13.81      1.64 o
  16   1  -5       48.35       41.29      2.66 o
  17   1  -5       22.14       27.96      2.73 o
  18   1  -5       17.52       20.08      2.58 o
  19   1  -5       27.50       30.86      3.04 o
  20   1  -5       38.09       42.25      3.49 o
  21   1  -5        6.80        8.64      2.65 o
  22   1  -5       36.87       35.42      4.00 o
  23   1  -5        1.38        0.91      2.42 o
  24   1  -5        2.98        4.64      2.66 o
  25   1  -5        2.94        1.97      2.70 o
  26   1  -5        3.25        5.65      2.98 o
  27   1  -5        2.84        7.79      5.37 o
  28   1  -5        4.16        3.12      5.37 o
  29   1  -5        0.71        3.64      5.54 o
   1   2  -5       51.35       57.53      5.05 o
   2   2  -5      302.30      278.44      6.71 o
   3   2  -5       94.86       94.19      2.87 o
   4   2  -5       76.17       68.56      2.53 o
   5   2  -5        9.14        8.02      1.04 o
   6   2  -5        0.51        0.14      0.85 o
   7   2  -5       28.80       32.97      2.17 o
   8   2  -5       56.08       53.25      2.09 o
   9   2  -5       11.23       14.28      1.23 o
  10   2  -5       16.11       13.21      1.31 o
  11   2  -5       42.83       48.62      2.23 o
  12   2  -5      190.51      189.30      4.12 o
  13   2  -5      116.90      113.63      3.16 o
  14   2  -5       23.65       28.27      2.50 o
  15   2  -5       34.08       36.59      2.66 o
  16   2  -5        5.16        7.38      2.12 o
  17   2  -5       47.18       48.39      3.44 o
  18   2  -5        2.07        4.57      2.14 o
  19   2  -5       43.90       35.19      3.34 o
  20   2  -5        9.49        9.60      2.57 o
  21   2  -5       10.89       11.58      2.72 o
  22   2  -5        4.71        6.43      3.27 o
  23   2  -5       13.26       18.08      4.64 o
  24   2  -5        9.52       12.37      3.72 o
  25   2  -5        1.06       -1.18      3.31 o
  26   2  -5        1.73        0.99      4.37 o
  27   2  -5        1.07       -1.21      5.54 o
   1   3  -5       72.73       64.22      3.39 o
   2   3  -5        5.51        7.78      1.93 o
   3   3  -5       18.55       17.76      2.38 o
   4   3  -5       48.44       66.10      5.40 o
   5   3  -5      179.43      173.29      4.64 o
   6   3  -5       18.15       27.09      5.71 o
   7   3  -5      420.88      380.64      8.89 o
   9   3  -5      104.28      122.60      3.69 o
  10   3  -5      122.53      137.29      4.82 o
  11   3  -5      271.70      256.95      5.30 o
  12   3  -5       24.13       31.56      2.23 o
  13   3  -5       29.23       33.64      2.44 o
  14   3  -5       25.56       23.30      2.47 o
  15   3  -5       34.15       29.39      2.44 o
  16   3  -5       20.10       17.71      3.08 o
  17   3  -5       28.79       36.24      4.22 o
  18   3  -5        1.41        0.51      2.88 o
  19   3  -5        1.14       -0.03      2.77 o
  20   3  -5        4.49        2.91      3.16 o
  21   3  -5        3.09        3.56      3.39 o
  22   3  -5        0.15       -1.96      3.14 o
  23   3  -5        2.18       -3.19      3.19 o
  24   3  -5        0.39       -3.46      3.46 o
  25   3  -5        3.01        0.96      4.66 o
   1   4  -5       15.79        7.21      2.57 o
   2   4  -5       21.78       14.48      2.73 o
   3   4  -5       11.52        9.63      2.18 o
   4   4  -5       29.64       36.12      3.67 o
   5   4  -5       57.64       63.69      3.28 o
   6   4  -5      113.17      107.69      4.55 o
   7   4  -5      139.36      140.08      6.30 o
   8   4  -5       23.24       30.11      2.66 o
   9   4  -5       35.92       32.68      2.87 o
  10   4  -5       12.57       15.90      3.19 o
  11   4  -5       11.19       15.06      2.40 o
  12   4  -5       52.02       63.59      4.60 o
  13   4  -5       12.21        9.52      3.55 o
  14   4  -5        6.98       11.60      3.18 o
  15   4  -5       19.80       28.88      4.70 o
  16   4  -5        5.91        4.35      3.17 o
  17   4  -5        2.18        1.51      4.50 o
  18   4  -5        0.54        1.11      3.27 o
  19   4  -5        0.17       -0.12      3.86 o
  20   4  -5        3.06        0.17      4.02 o
  21   4  -5        9.90       13.30      4.49 o
  22   4  -5        2.04        0.60      5.07 o
  23   4  -5        1.78        4.16      6.93 o
   1   5  -5       46.81       44.66      4.81 o
   2   5  -5       11.78       16.28      4.16 o
   3   5  -5        2.48        8.43      3.95 o
   4   5  -5       15.39       16.31      3.62 o
   5   5  -5       16.31        9.52      5.71 o
   6   5  -5        3.68        3.99      3.18 o
   7   5  -5       11.20       13.85      4.28 o
   8   5  -5        0.19        4.66      3.70 o
   9   5  -5        0.32        1.90      3.48 o
  10   5  -5        3.47        1.90      5.54 o
  11   5  -5       13.93       25.46      7.27 o
  12   5  -5        6.14       15.93      7.79 o
  13   5  -5        7.41        5.71      5.89 o
  14   5  -5        1.16       10.22      6.41 o
  16   5  -5       13.45        8.83      6.15 o
  17   5  -5       10.01        4.33      6.41 o
  18   5  -5       18.62       21.82      8.14 o
  19   5  -5       14.03       20.95      7.97 o
   5   6  -5        5.00       15.07      5.89 o
   9   6  -5        6.47        3.87      4.19 o
  10   6  -5        5.43        0.00      5.71 o
  11   6  -5       16.54       16.10      7.27 o
  12   6  -5        2.71        9.00      6.23 o
  15   6  -5        0.47        4.16      5.89 o
   0   0  -4      634.70      684.18     15.33 o
   2   0  -4      111.78      109.69      2.49 o
   4   0  -4        0.57        2.27      0.64 o
   6   0  -4       59.79       84.30      2.16 o
   8   0  -4      813.85      716.41     14.60 o
  10   0  -4       71.19       91.57      2.87 o
  12   0  -4       23.47       15.31      1.91 o
  14   0  -4      127.31      125.17      4.74 o
  16   0  -4        7.38        9.39      2.07 o
  18   0  -4       38.70       56.42      3.96 o
  20   0  -4      125.37      119.38      7.02 o
  22   0  -4        8.88       12.24      3.79 o
  24   0  -4       57.11       65.15      8.75 o
  26   0  -4       28.93       38.21      5.63 o
  28   0  -4       13.54       13.53      4.82 o
  30   0  -4        7.32       11.08      6.41 o
   0   1  -4     1696.14     1841.93     35.19 o
   1   1  -4       25.02       48.52      3.34 o
   2   1  -4      918.99      934.00     12.76 o
   3   1  -4      319.97      391.29      5.36 o
   4   1  -4       89.97       79.16      2.34 o
   5   1  -4      236.86      232.63      3.71 o
   6   1  -4       20.14       27.06      0.98 o
   7   1  -4       70.74       86.20      1.71 o
   8   1  -4       29.83       47.56      1.30 o
   9   1  -4       94.29      140.33      2.99 o
  10   1  -4      141.79      119.58      2.43 o
  11   1  -4      108.67      101.47      2.29 o
  12   1  -4        7.06       10.66      1.18 o
  13   1  -4       23.14       22.57      1.57 o
  14   1  -4        5.85        4.96      1.21 o
  15   1  -4       30.56       24.87      1.82 o
  16   1  -4       34.25       35.73      2.17 o
  17   1  -4       33.07       28.81      2.30 o
  18   1  -4       42.85       44.61      2.79 o
  19   1  -4        7.95       10.56      2.29 o
  20   1  -4        3.93        5.92      2.27 o
  21   1  -4       27.33       32.27      3.56 o
  22   1  -4       47.83       50.58      3.79 o
  23   1  -4       27.42       30.30      3.33 o
  24   1  -4        5.57        9.93      2.76 o
  25   1  -4        7.92        7.93      2.73 o
  26   1  -4        2.20        3.53      2.72 o
  27   1  -4        4.24        5.93      2.99 o
  28   1  -4        6.08        7.57      3.48 o
  29   1  -4        1.50        0.67      3.73 o
  30   1  -4        1.64        3.98      5.89 o
   0   2  -4      604.37      650.66     15.19 o
   1   2  -4      852.37      865.53     14.05 o
   2   2  -4       75.60      107.23      5.70 o
   3   2  -4      457.92      449.43      7.16 o
   4   2  -4      303.14      304.50      4.75 o
   5   2  -4      491.19      493.81      8.46 o
   6   2  -4       29.56       45.61      2.29 o
   7   2  -4       15.73       19.32      1.14 o
   8   2  -4       61.49       58.32      1.81 o
   9   2  -4       43.60       43.31      1.67 o
  10   2  -4       42.00       42.58      1.68 o
  11   2  -4       95.36       88.52      2.18 o
  12   2  -4       10.96        9.13      1.22 o
  13   2  -4       54.34       51.78      2.17 o
  14   2  -4        1.34       -1.17      1.17 o
  15   2  -4        6.44        4.93      1.83 o
  16   2  -4       13.23       14.25      1.90 o
  17   2  -4       50.02       57.02      3.49 o
  18   2  -4      165.66      159.52      5.57 o
  19   2  -4       15.60       20.19      2.67 o
  20   2  -4        9.70       10.39      2.56 o
  21   2  -4        1.06       -2.16      2.16 o
  22   2  -4       16.18       14.77      2.87 o
  23   2  -4        0.89        2.99      2.45 o
  24   2  -4        1.08        0.69      2.55 o
  25   2  -4        9.32        8.55      2.93 o
  26   2  -4        2.15        5.89      2.85 o
  27   2  -4        3.21        1.49      2.99 o
  28   2  -4        8.21        5.18      4.66 o
   0   3  -4       79.12       75.11      4.58 o
   1   3  -4       68.66       83.79      3.32 o
   2   3  -4       92.01      113.39      5.16 o
   3   3  -4      209.26      214.54      4.46 o
   4   3  -4       39.63       63.39      2.60 o
   5   3  -4      108.79       86.66      2.06 o
   6   3  -4        7.72       16.98      2.44 o
   7   3  -4      158.47      121.08      2.62 o
   8   3  -4      116.65      115.94      2.74 o
   9   3  -4      135.11      124.50      3.51 o
  10   3  -4       78.07       86.08      2.62 o
  11   3  -4      139.79      138.99      2.76 o
  12   3  -4        0.09        5.41      1.30 o
  13   3  -4      217.23      186.72      4.71 o
  14   3  -4       45.09       52.40      2.45 o
  15   3  -4        2.38        6.02      1.71 o
  16   3  -4        6.90        7.73      2.14 o
  17   3  -4       51.62       56.63      3.74 o
  18   3  -4       10.21        7.43      2.32 o
  19   3  -4        4.87        2.40      2.10 o
  20   3  -4        0.84        0.35      2.23 o
  21   3  -4        6.22        4.32      2.42 o
  22   3  -4        0.88       -1.44      2.40 o
  23   3  -4        1.58        0.93      3.29 o
  24   3  -4        2.24       -3.21      3.21 o
  25   3  -4        3.92       -1.68      3.53 o
  26   3  -4        0.21        3.23      4.70 o
  27   3  -4        1.38       -6.06      7.45 o
   0   4  -4       88.28       81.52      3.08 o
   1   4  -4       12.65       30.35      2.92 o
   2   4  -4      135.77      112.78      4.33 o
   3   4  -4      100.45      107.31      4.83 o
   4   4  -4       24.72       34.20      2.08 o
   5   4  -4       58.84       56.10      1.93 o
   6   4  -4       21.73       29.03      1.66 o
   7   4  -4       65.20       92.27      9.28 o
   8   4  -4      295.69      291.62      6.31 o
   9   4  -4      236.35      221.73      6.10 o
  10   4  -4       65.08       62.08      3.44 o
  11   4  -4        8.23       13.15      1.88 o
  12   4  -4       34.82       28.37      2.32 o
  13   4  -4       31.52       36.41      2.75 o
  14   4  -4        1.21        2.99      1.63 o
  15   4  -4        1.28       -0.37      1.75 o
  16   4  -4       28.00       24.93      3.44 o
  17   4  -4        2.60        0.91      2.98 o
  18   4  -4        2.55        3.66      3.22 o
  19   4  -4        1.76        1.43      3.34 o
  20   4  -4        2.92       -1.41      3.38 o
  21   4  -4        1.46       -3.04      4.32 o
  22   4  -4        2.84        6.77      4.28 o
  23   4  -4        1.35        1.71      4.39 o
  24   4  -4        2.53       10.13      5.28 o
  25   4  -4        0.27        1.73      7.97 o
  26   4  -4        2.43        0.52      8.66 o
   0   5  -4      152.69      127.53      7.91 o
   1   5  -4       13.38       32.66      5.98 o
   2   5  -4        6.98        9.20      2.80 o
   3   5  -4       28.96       39.35      4.70 o
   4   5  -4       55.97       56.20      6.43 o
   5   5  -4      117.60      108.98      5.26 o
   6   5  -4       45.07       49.83      3.94 o
   7   5  -4       10.70        8.39      3.53 o
   8   5  -4        4.84       -0.71      4.50 o
   9   5  -4        0.30       -0.61      3.90 o
  10   5  -4        1.33       -0.32      2.81 o
  11   5  -4        1.68        4.50      5.37 o
  12   5  -4       10.38        5.02      5.37 o
  13   5  -4        3.75        4.68      5.20 o
  14   5  -4        0.79       -2.77      5.02 o
  15   5  -4        0.37        6.58      5.89 o
  16   5  -4        1.39       -4.03      4.03 o
  17   5  -4        1.03        1.48      3.99 o
  18   5  -4        2.77        3.98      6.23 o
  19   5  -4        0.69        1.39      5.89 o
  20   5  -4        4.52        2.60      6.06 o
  21   5  -4        0.34        0.87      5.71 o
   0   6  -4       29.64       21.13      7.62 o
   6   6  -4        9.18        6.23      4.85 o
   7   6  -4        0.30       -4.68      4.68 o
   9   6  -4        6.72       14.20      6.23 o
  10   6  -4        1.47        6.41      5.71 o
  11   6  -4        0.83        5.37      5.71 o
  12   6  -4        3.43        2.60      5.02 o
  13   6  -4        6.39       15.93      6.41 o
  15   6  -4        6.16        2.07      5.37 o
   2   7  -4        0.26       -2.08      5.20 o
   2   0  -3     1350.76     1712.85     28.74 o
   4   0  -3     1117.67     1305.87     22.17 o
   6   0  -3       88.83      113.29      2.72 o
   8   0  -3      243.37      214.01      4.35 o
  10   0  -3      349.79      377.59      8.03 o
  12   0  -3      289.18      271.63      7.45 o
  14   0  -3      196.06      190.69      5.87 o
  16   0  -3       82.61       86.93      3.97 o
  18   0  -3      273.65      266.29      8.13 o
  20   0  -3      347.54      374.43     21.91 o
  22   0  -3       25.56       26.25      4.24 o
  24   0  -3        1.87        0.99      3.32 o
  26   0  -3       44.02       58.95      6.28 o
  28   0  -3        4.13       16.62      4.48 o
  30   0  -3        6.20       10.18      4.90 o
   1   1  -3      703.33      778.81     11.49 o
   2   1  -3      411.90      462.67      6.49 o
   3   1  -3      831.37      914.10     12.38 o
   4   1  -3      984.93     1113.31     14.82 o
   5   1  -3        9.17       22.33      1.33 o
   6   1  -3      285.33      306.55      5.20 o
   7   1  -3      285.22      318.20      4.53 o
   8   1  -3       56.39       54.33      1.25 o
   9   1  -3      119.06      119.76      2.05 o
  10   1  -3      111.32      132.13      2.22 o
  11   1  -3      253.35      245.27      3.84 o
  12   1  -3      163.37      168.44      3.35 o
  13   1  -3      114.49      116.13      3.02 o
  14   1  -3       22.09       19.60      1.48 o
  15   1  -3       29.57       30.83      1.87 o
  16   1  -3       37.48       37.19      2.06 o
  17   1  -3       58.20       57.85      3.76 o
  18   1  -3        8.17        6.34      1.69 o
  19   1  -3       11.61        8.38      1.85 o
  20   1  -3      153.66      150.45      4.75 o
  21   1  -3       49.16       69.66      4.06 o
  22   1  -3       21.79       22.71      2.84 o
  23   1  -3       47.85       57.19      3.93 o
  24   1  -3        3.80        9.38      2.60 o
  25   1  -3        6.98        4.86      2.59 o
  26   1  -3        8.31       10.96      2.93 o
  27   1  -3        8.78        4.61      2.80 o
  28   1  -3        0.91        4.86      2.89 o
  29   1  -3        2.43        7.31      3.12 o
  30   1  -3        0.19       -0.03      3.35 o
  31   1  -3        1.05       -3.81      4.85 o
   1   2  -3     1877.46     1807.28     27.70 o
   2   2  -3      892.87      967.68     18.21 o
   3   2  -3        6.97       11.69      1.23 o
   4   2  -3      170.91      174.65      3.06 o
   5   2  -3      576.38      559.75      8.19 o
   6   2  -3      108.77      104.51      2.08 o
   7   2  -3      220.12      195.78      3.33 o
   8   2  -3       43.29       42.47      1.24 o
   9   2  -3      161.65      154.96      2.69 o
  10   2  -3      150.50      147.60      2.79 o
  11   2  -3       67.91       59.10      1.72 o
  12   2  -3        7.24       10.14      0.96 o
  13   2  -3       29.14       27.12      1.63 o
  14   2  -3        8.45        9.81      1.49 o
  15   2  -3       16.29        7.10      2.34 o
  16   2  -3       99.01       77.76      3.11 o
  17   2  -3       81.30       82.48      3.32 o
  18   2  -3        6.60        8.69      1.79 o
  19   2  -3       60.96       53.40      3.09 o
  20   2  -3       21.11       20.54      2.67 o
  21   2  -3        2.77        5.29      2.24 o
  22   2  -3        2.06        1.55      2.21 o
  23   2  -3       10.42       12.27      2.75 o
  24   2  -3        8.53        5.35      2.58 o
  25   2  -3        0.59       -0.36      3.00 o
  26   2  -3        0.43        0.32      2.65 o
  27   2  -3        3.21        0.68      2.81 o
  28   2  -3        2.20       -0.12      2.86 o
  29   2  -3        5.86        5.36      4.41 o
  30   2  -3        3.41       -4.13      4.45 o
  31   2  -3        2.15        2.77      6.41 o
   1   3  -3       26.36       24.73      1.32 o
   2   3  -3      169.51      194.27      3.49 o
   3   3  -3      221.02      235.04      3.25 o
   4   3  -3      181.59      194.93      3.95 o
   5   3  -3       72.52       60.24      1.66 o
   6   3  -3       11.30       10.90      0.90 o
   7   3  -3       11.40       11.08      0.70 o
   8   3  -3       27.18       27.70      1.07 o
   9   3  -3       30.48       33.35      1.24 o
  10   3  -3      114.60      106.32      2.15 o
  11   3  -3       97.25       97.22      2.31 o
  12   3  -3       57.83       59.93      2.17 o
  13   3  -3       96.38       90.82      2.67 o
  14   3  -3       19.70       20.66      1.63 o
  15   3  -3      163.75      142.49      4.01 o
  16   3  -3       63.19       61.04      2.88 o
  17   3  -3        0.04        2.63      1.96 o
  18   3  -3        8.23        4.89      2.11 o
  19   3  -3        4.37       -1.86      1.86 o
  20   3  -3       18.10       10.56      3.95 o
  21   3  -3        0.04       -1.84      3.02 o
  22   3  -3        4.47        2.67      2.35 o
  23   3  -3        6.41        6.06      2.61 o
  24   3  -3        0.98       -0.45      2.45 o
  25   3  -3        2.64       -1.36      2.60 o
  26   3  -3        0.73        1.98      3.10 o
  27   3  -3        5.15        4.28      3.43 o
  28   3  -3        1.95        6.58      7.79 o
  29   3  -3        7.76       16.45      9.18 o
   1   4  -3      346.54      293.16      3.96 o
   2   4  -3        9.49       48.17     11.52 o
   3   4  -3       21.97       29.74      3.56 o
   4   4  -3      163.87      133.40      4.83 o
   5   4  -3      146.52      148.41      2.62 o
   6   4  -3      176.52      170.97      4.06 o
   7   4  -3      105.67      125.18      2.66 o
   8   4  -3      133.35      127.90      3.08 o
   9   4  -3       79.55       92.91      2.83 o
  10   4  -3      120.45      126.66      2.87 o
  11   4  -3       24.23       28.03      1.61 o
  12   4  -3       51.38       56.46      2.16 o
  13   4  -3       91.73       95.25      2.92 o
  14   4  -3        1.50        3.44      1.33 o
  15   4  -3       62.64       57.39      3.31 o
  16   4  -3       16.68       14.88      2.61 o
  17   4  -3       10.02       13.32      2.89 o
  18   4  -3        7.77        4.52      2.39 o
  19   4  -3        7.05        5.96      2.70 o
  20   4  -3        3.47        1.95      2.45 o
  21   4  -3        0.05       -0.74      2.75 o
  22   4  -3        1.27       -1.07      3.19 o
  23   4  -3        0.82       -0.62      4.04 o
  24   4  -3        0.26        0.96      4.33 o
  25   4  -3        0.84       -2.31      4.85 o
  26   4  -3        1.24        4.16      7.79 o
  27   4  -3        2.57       10.39      8.66 o
  28   4  -3        5.76       12.81      9.00 o
   1   5  -3      154.12      116.47      3.20 o
   2   5  -3       55.79       57.74      2.69 o
   3   5  -3       13.44       22.59      1.71 o
   4   5  -3       89.67       74.68      3.49 o
   5   5  -3       63.36       67.15      2.79 o
   6   5  -3       42.44       48.63      2.91 o
   7   5  -3       14.00       17.13      2.14 o
   8   5  -3       22.50       26.65      2.43 o
   9   5  -3       76.00       74.44      3.91 o
  10   5  -3       44.74       52.94      4.05 o
  11   5  -3        9.42       11.32      2.49 o
  12   5  -3        9.24        9.71      2.96 o
  13   5  -3       14.48        0.00      4.85 o
  14   5  -3       33.98       39.48      7.79 o
  15   5  -3       16.86       17.32      6.06 o
  16   5  -3        3.63        0.00      5.02 o
  17   5  -3        2.27        3.70      4.08 o
  18   5  -3        0.82       -4.68      4.68 o
  19   5  -3        0.41       -5.02      5.20 o
  20   5  -3        3.62        6.93      6.06 o
  21   5  -3        2.65        7.27      6.58 o
  22   5  -3        0.70        3.98      6.75 o
  24   5  -3        5.19       -0.69      8.66 o
   1   6  -3        8.58       -0.43      3.24 o
   2   6  -3        6.30        3.06      3.70 o
   3   6  -3        0.26        1.51      3.49 o
   5   6  -3        0.06        3.81      4.85 o
   6   6  -3       41.23       37.92      7.10 o
   7   6  -3        5.08        8.31      5.20 o
   9   6  -3        3.94        3.98      5.20 o
  10   6  -3        0.15       -2.42      4.33 o
  11   6  -3        3.31        2.23      3.97 o
  12   6  -3        0.00        1.90      5.37 o
  14   6  -3        3.88        5.89      6.06 o
  15   6  -3        5.34        8.66      6.23 o
  16   6  -3        9.11        2.25      5.71 o
  17   6  -3        1.35       11.78      6.75 o
   0   0  -2    13161.00    16101.61    485.57 o
   2   0  -2     4269.33     4733.43     79.08 o
   4   0  -2      620.06      573.35     11.46 o
   6   0  -2      879.99      928.86     16.08 o
   8   0  -2      242.69      248.73      6.19 o
  10   0  -2       43.57       50.75      1.93 o
  12   0  -2       90.41       83.01      2.66 o
  14   0  -2       11.99       12.66      1.92 o
  16   0  -2       54.07       37.41      2.86 o
  18   0  -2       21.09       23.30      2.57 o
  20   0  -2       93.54       83.05      5.60 o
  22   0  -2      190.93      178.23      8.43 o
  24   0  -2       28.27       33.32      4.53 o
  26   0  -2        9.19        8.56      6.06 o
  28   0  -2        5.13       10.50      4.24 o
  30   0  -2        9.58       10.35      4.66 o
   0   1  -2     2362.88     2412.09     52.12 o
   1   1  -2     1118.90     1192.77     18.37 o
   2   1  -2     1704.37     1714.69     32.37 o
   3   1  -2     1570.91     1576.26     21.25 o
   4   1  -2     1698.55     1717.88     22.43 o
   5   1  -2       46.67       46.71      1.03 o
   6   1  -2      711.06      713.06      8.85 o
   7   1  -2        2.45        6.10      0.52 o
   8   1  -2      170.34      141.22      2.18 o
   9   1  -2     1115.39     1134.14     14.81 o
  10   1  -2       31.83       27.86      1.71 o
  11   1  -2       10.69       11.36      0.83 o
  12   1  -2      298.48      256.48      4.14 o
  13   1  -2        7.12        7.00      0.81 o
  14   1  -2      128.58      123.81      3.12 o
  15   1  -2       31.93       34.12      1.87 o
  16   1  -2       22.42       20.73      1.62 o
  17   1  -2      124.81      104.63      3.42 o
  18   1  -2       74.80       82.69      3.23 o
  19   1  -2        8.83        6.52      1.63 o
  20   1  -2      101.57       91.53      4.19 o
  21   1  -2       31.36       35.40      3.02 o
  22   1  -2       21.70       29.46      2.99 o
  23   1  -2        4.30        8.29      2.90 o
  24   1  -2       14.84       15.75      2.72 o
  25   1  -2        4.50        0.60      2.37 o
  26   1  -2        1.32       -1.51      2.36 o
  27   1  -2        2.05        0.38      2.52 o
  28   1  -2        0.17       -3.52      3.52 o
  29   1  -2        1.29       -2.75      2.75 o
  30   1  -2        3.11       -2.87      2.87 o
  31   1  -2        3.40       -3.06      7.19 o
   0   2  -2      163.73      130.34      3.17 o
   1   2  -2      903.76      862.12     10.00 o
   2   2  -2       99.58      111.25      2.04 o
   3   2  -2      578.73      542.60      6.83 o
   4   2  -2      426.30      385.55      4.32 o
   5   2  -2       47.85       71.06      1.85 o
   6   2  -2      656.35      549.89      7.41 o
   7   2  -2      215.16      180.73      2.83 o
   8   2  -2      103.89       97.42      1.77 o
   9   2  -2      553.49      549.28      6.77 o
  10   2  -2      498.69      521.76      6.53 o
  11   2  -2      122.72      109.63      1.99 o
  12   2  -2       14.65       14.50      1.14 o
  13   2  -2      128.00      113.84      3.03 o
  14   2  -2       97.99       87.86      2.98 o
  15   2  -2        4.24        5.70      1.38 o
  16   2  -2      197.75      209.93      5.96 o
  17   2  -2      110.40      105.02      3.61 o
  18   2  -2       60.61       60.84      3.07 o
  19   2  -2       11.25       15.49      2.08 o
  20   2  -2        5.04        1.33      1.67 o
  21   2  -2        9.59        7.56      2.31 o
  22   2  -2        0.49       -1.42      2.04 o
  23   2  -2        3.11       -0.93      2.16 o
  24   2  -2        5.77        6.27      2.47 o
  25   2  -2        4.16        1.19      2.60 o
  26   2  -2        1.45        2.94      2.61 o
  27   2  -2        1.10        7.39      3.06 o
  28   2  -2        0.35       -1.39      2.74 o
  29   2  -2        0.10       -1.21      3.17 o
  30   2  -2        4.50       13.30      4.90 o
  31   2  -2        0.30        0.35      4.45 o
   0   3  -2       50.11       45.78      2.34 o
   1   3  -2      119.27      118.62      1.75 o
   2   3  -2       43.66       51.27      1.77 o
   3   3  -2      259.77      208.72      2.65 o
   4   3  -2       52.76       66.47      2.32 o
   5   3  -2      110.92      128.35      2.12 o
   6   3  -2      166.26      147.51      2.87 o
   7   3  -2      271.63      226.05      3.01 o
   8   3  -2      105.10      141.00      4.70 o
   9   3  -2      898.16      820.96      9.97 o
  10   3  -2       71.55      100.91      4.81 o
  11   3  -2      414.56      372.83      5.70 o
  12   3  -2       12.55       14.47      1.71 o
  13   3  -2      344.10      317.95      5.47 o
  14   3  -2       86.74       93.13      3.62 o
  15   3  -2       87.25       92.12      3.10 o
  16   3  -2       10.47        8.49      1.76 o
  17   3  -2       35.24       36.11      2.62 o
  18   3  -2        5.84        5.88      1.81 o
  19   3  -2       35.41       34.53      3.20 o
  20   3  -2        0.38       -0.42      2.01 o
  21   3  -2        9.86       13.94      2.65 o
  22   3  -2        9.64       10.67      2.64 o
  23   3  -2       11.31        8.01      3.46 o
  24   3  -2        6.31        5.69      2.61 o
  25   3  -2        2.10       -0.07      2.81 o
  26   3  -2        0.39       -2.46      2.59 o
  27   3  -2        0.30        1.96      3.21 o
  28   3  -2        3.63        4.08      7.62 o
  29   3  -2        3.62       -4.14      4.37 o
  30   3  -2        0.09        0.27      4.48 o
   0   4  -2        7.97        5.07      0.94 o
   1   4  -2       18.16       20.23      0.98 o
   2   4  -2       22.12       33.05      2.56 o
   3   4  -2      106.97      111.47      1.84 o
   4   4  -2       72.92       94.36      1.86 o
   5   4  -2      113.17      114.45      2.16 o
   6   4  -2      101.75      118.05      3.18 o
   7   4  -2       58.33       66.73      2.26 o
   8   4  -2      159.42      155.30      3.06 o
   9   4  -2       96.87      102.01      4.57 o
  10   4  -2       10.06       12.56      1.23 o
  11   4  -2      121.25      114.89      2.79 o
  12   4  -2       84.00       89.81      2.80 o
  13   4  -2      146.06      145.42      3.31 o
  14   4  -2      156.06      137.25      3.44 o
  15   4  -2        7.17       10.02      1.83 o
  16   4  -2       38.15       32.14      2.56 o
  17   4  -2       30.42       31.81      2.57 o
  18   4  -2        6.82        5.73      1.92 o
  19   4  -2        1.77        1.77      2.54 o
  20   4  -2        6.68        1.24      3.11 o
  21   4  -2        3.41        0.25      2.43 o
  22   4  -2        0.06       -1.08      2.45 o
  23   4  -2        0.14        0.21      2.60 o
  24   4  -2        5.43        5.47      2.87 o
  25   4  -2        7.35       13.76      5.15 o
  26   4  -2        1.51        1.21      6.93 o
  27   4  -2        2.07        4.68      7.62 o
   0   5  -2       55.55       47.13      2.73 o
   1   5  -2       21.46       26.63      1.94 o
   2   5  -2       18.07       20.67      2.87 o
   3   5  -2      169.73      116.74      3.03 o
   4   5  -2       11.49       34.10      1.96 o
   5   5  -2      136.64      120.87      2.98 o
   6   5  -2       10.80       23.17      2.66 o
   7   5  -2       45.83       54.95      3.59 o
   8   5  -2      114.43      104.86      3.07 o
   9   5  -2       29.17       43.80      2.89 o
  10   5  -2       12.18       11.77      1.98 o
  11   5  -2       29.83       36.21      2.68 o
  12   5  -2        0.58        2.35      1.88 o
  13   5  -2       26.37       25.07      4.22 o
  14   5  -2        3.20        4.84      3.87 o
  15   5  -2       11.85       17.66      5.89 o
  16   5  -2       16.55       12.90      4.35 o
  17   5  -2       14.82       19.40      6.23 o
  18   5  -2        0.13       -0.34      3.64 o
  19   5  -2        1.91       -4.16      5.02 o
  20   5  -2        3.92        8.31      5.89 o
  21   5  -2        3.89        7.62      6.23 o
  22   5  -2        5.70       -1.45      4.52 o
  23   5  -2        5.45        8.31      7.10 o
   0   6  -2       21.76       20.63      4.24 o
   1   6  -2        1.90        1.70      2.55 o
   2   6  -2       23.23       23.14      4.22 o
   3   6  -2        4.73        7.67      3.56 o
   4   6  -2       74.84       67.14      4.94 o
   5   6  -2        0.72        7.02      3.37 o
   6   6  -2       35.04       36.16      9.52 o
   7   6  -2       27.96       34.63      3.92 o
   8   6  -2        9.56       14.52      3.79 o
   9   6  -2       24.33       19.67      4.26 o
  10   6  -2        2.28        0.97      3.54 o
  11   6  -2       12.89       10.04      5.54 o
  12   6  -2        3.51       -1.21      4.85 o
  13   6  -2        8.34       14.37      6.06 o
  14   6  -2        7.70       13.68      6.06 o
  16   6  -2        4.38        6.58      5.71 o
  18   6  -2        0.48        3.46      6.06 o
  19   6  -2        5.85        6.58      6.75 o
   8   7  -2        9.85        3.98      5.20 o
  13   7  -2        0.23        1.21      5.89 o
   2   0  -1     1868.03     2287.69     34.14 o
   4   0  -1     5100.67     5018.95     93.44 o
   6   0  -1     1918.19     1657.50     31.04 o
   8   0  -1       75.75       43.16      1.48 o
  10   0  -1      320.42      270.57      5.89 o
  12   0  -1      138.61      160.90      3.98 o
  14   0  -1       29.37       26.62      1.71 o
  16   0  -1       72.00       58.70      3.09 o
  18   0  -1      346.29      327.74     11.14 o
  20   0  -1      346.59      326.27     15.93 o
  22   0  -1       50.79       62.29      5.32 o
  24   0  -1       14.95       17.46      3.68 o
  26   0  -1        1.45        1.64      3.29 o
  28   0  -1       13.79       11.80      4.16 o
  30   0  -1        2.39        2.33      4.19 o
  32   0  -1        0.10       -2.94      6.75 o
   1   1  -1     1785.21     1654.79     19.09 o
   2   1  -1     4253.92     3927.35     42.16 o
   3   1  -1     1074.55      877.69     11.77 o
   4   1  -1      621.12      426.92      5.26 o
   5   1  -1     1065.46      860.04     10.44 o
   6   1  -1     1108.73     1039.18     13.36 o
   7   1  -1      604.27      588.41      7.77 o
   8   1  -1      575.37      511.67      7.22 o
   9   1  -1       42.57       54.45      1.33 o
  10   1  -1     1059.51      959.47     13.88 o
  11   1  -1     1013.41     1029.13     14.25 o
  12   1  -1      394.30      360.89      5.48 o
  13   1  -1      111.33      105.64      2.21 o
  14   1  -1       39.74       40.35      1.44 o
  15   1  -1       51.06       52.77      2.11 o
  16   1  -1      330.36      303.78      5.97 o
  17   1  -1      118.47      112.25      3.49 o
  18   1  -1       69.91       75.86      2.99 o
  19   1  -1       29.53       34.09      2.66 o
  20   1  -1       22.28       26.25      2.55 o
  21   1  -1      128.77      125.02      4.75 o
  22   1  -1        2.55        3.80      2.17 o
  23   1  -1        7.17        3.91      2.18 o
  24   1  -1        6.25        6.64      2.28 o
  25   1  -1       14.38       15.77      2.79 o
  26   1  -1        0.44       -0.06      2.28 o
  27   1  -1        7.30        7.64      2.65 o
  28   1  -1        0.52       -2.38      2.38 o
  29   1  -1        6.24        2.52      2.75 o
  30   1  -1        0.12       -1.11      2.76 o
  31   1  -1        0.95       -3.57      3.57 o
  32   1  -1        0.04        0.00      7.79 o
   1   2  -1     1600.82     1390.20     15.12 o
   2   2  -1      810.44      712.23      7.61 o
   3   2  -1      248.87      205.87      2.75 o
   4   2  -1       75.90       73.06      1.41 o
   5   2  -1      316.34      307.41      3.70 o
   6   2  -1      103.08      111.53      2.51 o
   7   2  -1     1847.63     1753.47     20.16 o
   8   2  -1      997.88      969.08     10.92 o
   9   2  -1      431.13      407.18      4.94 o
  10   2  -1      408.72      374.69      5.08 o
  11   2  -1      192.56      210.88      3.23 o
  12   2  -1      202.10      195.50      3.09 o
  13   2  -1      194.26      170.15      3.24 o
  14   2  -1      245.48      223.01      4.73 o
  15   2  -1       70.37       69.63      2.48 o
  16   2  -1       27.66       25.20      1.94 o
  17   2  -1       13.03       15.80      1.82 o
  18   2  -1        6.50        4.45      1.60 o
  19   2  -1       48.90       54.91      3.42 o
  20   2  -1        8.82       11.02      2.25 o
  21   2  -1       44.70       39.18      3.16 o
  22   2  -1       32.48       44.96      3.48 o
  23   2  -1       23.02       25.84      4.95 o
  24   2  -1        2.39       -0.64      2.07 o
  25   2  -1        7.28       13.26      2.75 o
  26   2  -1        0.92        0.39      2.39 o
  27   2  -1        4.56        0.56      2.57 o
  28   2  -1        0.97        2.21      2.76 o
  29   2  -1        6.69       10.82      3.34 o
  30   2  -1        3.93       10.22      7.79 o
  31   2  -1        1.91       -0.69      7.97 o
   1   3  -1       19.82       15.52      0.83 o
   2   3  -1       29.32       23.98      0.99 o
   3   3  -1       94.82      110.97      3.36 o
   4   3  -1      912.00      887.63      9.54 o
   5   3  -1       38.53       40.57      1.50 o
   6   3  -1       15.41       30.49      1.25 o
   7   3  -1      103.78      107.02      1.81 o
   8   3  -1       24.91       23.94      1.49 o
   9   3  -1       89.63       96.85      1.77 o
  10   3  -1      213.11      197.18      3.02 o
  11   3  -1       33.50       42.11      2.55 o
  12   3  -1       29.20       34.31      1.69 o
  13   3  -1       15.30       21.50      1.48 o
  14   3  -1       22.39       22.11      1.77 o
  15   3  -1       73.85       64.90      4.61 o
  16   3  -1        3.07        5.25      1.58 o
  17   3  -1       62.02       63.85      3.19 o
  18   3  -1       12.70        3.33      1.74 o
  19   3  -1       42.22       36.18      3.07 o
  20   3  -1        5.92        5.01      2.17 o
  21   3  -1       11.72       10.37      2.49 o
  22   3  -1        8.53        7.06      2.67 o
  23   3  -1        1.96       -0.29      2.32 o
  24   3  -1        8.72        5.29      2.57 o
  25   3  -1        0.66        1.31      2.52 o
  26   3  -1        2.97       -2.53      2.53 o
  27   3  -1       10.64       10.50      3.12 o
  28   3  -1        0.78        3.91      3.41 o
  29   3  -1        1.88       -3.46      7.62 o
  30   3  -1        3.10        8.49      6.06 o
   1   4  -1       32.28       30.54      1.07 o
   2   4  -1       18.32       16.21      1.63 o
   3   4  -1       82.05       87.54      1.70 o
   4   4  -1        8.79       14.62      1.69 o
   5   4  -1       61.23       58.13      2.33 o
   6   4  -1      113.86      119.46      2.42 o
   7   4  -1      134.68      132.49      4.25 o
   8   4  -1       42.29       44.19      3.06 o
   9   4  -1       37.31       42.96      1.64 o
  10   4  -1       18.21       21.18      1.38 o
  11   4  -1       95.18      107.77      2.65 o
  12   4  -1      135.20      127.13      2.95 o
  13   4  -1       12.50       21.93      1.73 o
  14   4  -1       38.03       43.61      2.40 o
  15   4  -1       15.19       17.44      1.93 o
  16   4  -1       38.66       35.70      2.44 o
  17   4  -1        5.49        5.08      1.88 o
  18   4  -1       42.32       40.95      2.94 o
  19   4  -1        0.81        1.36      1.88 o
  20   4  -1        6.33        4.64      2.22 o
  21   4  -1        2.43        7.57      2.31 o
  22   4  -1        3.25        5.71      3.95 o
  23   4  -1        6.21       11.05      2.93 o
  24   4  -1        0.69        1.15      3.02 o
  25   4  -1        2.42        7.14      4.68 o
  26   4  -1        0.99       -0.52      5.71 o
   1   5  -1        5.98        6.62      1.28 o
   2   5  -1       39.17       37.50      1.57 o
   3   5  -1       15.62       21.59      1.29 o
   4   5  -1       73.51       62.50      1.85 o
   5   5  -1       12.69       14.55      1.20 o
   6   5  -1       13.38       13.82      1.21 o
   7   5  -1       56.66       56.35      2.25 o
   8   5  -1       50.09       45.78      2.07 o
   9   5  -1       42.63       45.22      2.23 o
  10   5  -1       67.88       65.76      3.32 o
  11   5  -1       16.87       20.35      1.94 o
  12   5  -1       70.82       74.50      3.91 o
  13   5  -1        5.13        9.44      3.18 o
  14   5  -1        1.84        7.00      2.82 o
  15   5  -1       79.14       67.07      6.21 o
  16   5  -1        7.86       14.74      3.55 o
  17   5  -1        4.40       10.74      5.54 o
  18   5  -1        6.03        6.06      5.54 o
  19   5  -1        4.72        3.81      5.54 o
  20   5  -1        7.14       18.53      6.75 o
  21   5  -1        3.06        0.54      4.35 o
  22   5  -1        3.42       -2.60      5.54 o
  23   5  -1        6.66        6.93      6.58 o
   1   6  -1        4.33        5.32      3.20 o
   2   6  -1        4.85        4.79      1.92 o
   3   6  -1        9.19       17.05      6.39 o
   4   6  -1       44.08       51.39     11.95 o
   5   6  -1       74.21       70.03      5.17 o
   6   6  -1       45.83       49.44      3.66 o
   7   6  -1        3.76        8.00      2.68 o
   8   6  -1       26.55       24.59      6.06 o
   9   6  -1       11.76        3.67      2.77 o
  10   6  -1        8.19       -4.68      4.68 o
  11   6  -1       18.83       13.68      5.54 o
  12   6  -1        1.95        2.25      5.02 o
  13   6  -1       28.84       26.84      6.75 o
  15   6  -1        2.84       -1.73      4.85 o
  16   6  -1       11.33        6.93      5.71 o
  17   6  -1        2.51       -1.04      5.20 o
  18   6  -1        1.80        3.12      5.71 o
  19   6  -1        2.80       11.95      6.58 o
  20   6  -1        3.92        3.29      6.23 o
   1   7  -1       51.82       51.09      7.45 o
   5   7  -1       11.84       18.18      5.89 o
   6   7  -1        8.60       12.64      5.20 o
   9   7  -1        6.40        8.14      5.54 o
   4   0   0      179.73      187.15      3.86 o
   6   0   0    10957.61    10175.34    190.43 o
   8   0   0     2216.87     2083.29     39.43 o
  10   0   0        0.75       -0.70      0.70 o
  12   0   0      431.10      367.38      7.82 o
  14   0   0      399.19      359.42      7.85 o
  16   0   0       20.38       22.15      2.19 o
  18   0   0      297.49      301.18     10.40 o
  20   0   0       43.47       54.54      4.57 o
  22   0   0       45.03       45.41      5.71 o
  24   0   0       49.48       50.96      5.97 o
  26   0   0        2.85        3.90      5.02 o
  28   0   0        0.05        0.52      3.29 o
  30   0   0        6.27       10.58      4.62 o
  32   0   0        2.94        1.90      7.45 o
   0   1   0     2930.62     2608.57     39.40 o
   1   1   0      612.14      513.79      5.62 o
   2   1   0      991.10      798.17      8.35 o
   3   1   0    13801.52    12952.68    133.98 o
   4   1   0     3042.45     2852.95     30.89 o
   5   1   0     5326.19     5057.06     59.86 o
   6   1   0     1349.53     1266.09     15.25 o
   7   1   0     1040.33      987.45     12.70 o
   8   1   0       25.18       48.29      1.12 o
   9   1   0     1225.96     1120.63     15.31 o
  10   1   0      103.49      102.11      2.00 o
  11   1   0       13.31       11.66      0.81 o
  12   1   0      182.12      204.94      3.55 o
  13   1   0       13.05       16.16      0.97 o
  14   1   0       26.23       36.53      1.37 o
  15   1   0      104.28       80.81      2.21 o
  16   1   0       26.76       29.79      1.91 o
  17   1   0        4.92        6.73      1.40 o
  18   1   0      156.02      148.58      4.65 o
  19   1   0       26.07       33.89      2.60 o
  20   1   0       74.65       64.23      3.41 o
  21   1   0       38.05       52.72      3.34 o
  22   1   0        4.53        7.02      2.11 o
  23   1   0       16.58       15.22      2.44 o
  24   1   0       20.98       26.14      2.89 o
  25   1   0        0.82        2.56      2.23 o
  26   1   0        1.19       -0.78      2.24 o
  27   1   0        2.54        2.24      3.37 o
  28   1   0        2.29        0.41      2.58 o
  29   1   0        0.17        2.20      2.75 o
  30   1   0        4.92        3.87      2.96 o
  31   1   0        5.90        6.50      8.57 o
  32   1   0        0.17       -2.08      7.45 o
   0   2   0      650.03      451.19      7.22 o
   1   2   0      183.60      179.73      2.31 o
   2   2   0      746.66      720.75      7.97 o
   3   2   0       24.83       29.29      0.80 o
   4   2   0      468.82      462.01      5.08 o
   5   2   0       97.32      118.23      1.76 o
   6   2   0      203.05      164.03      2.14 o
   7   2   0       17.16       22.99      0.95 o
   8   2   0      819.18      861.04     10.72 o
   9   2   0      768.20      878.21     10.95 o
  10   2   0      839.46      823.08     10.36 o
  11   2   0       44.10       76.69      2.93 o
  12   2   0       67.94       65.38      1.57 o
  13   2   0       57.35       71.60      1.84 o
  14   2   0       35.42       43.16      1.78 o
  15   2   0        1.60        1.02      1.09 o
  16   2   0       25.75       23.79      1.89 o
  17   2   0        2.62        1.13      1.32 o
  18   2   0        0.03        0.50      1.52 o
  19   2   0       79.04       81.88      4.30 o
  20   2   0        7.96        7.41      2.04 o
  21   2   0       12.16       14.06      2.31 o
  22   2   0        8.05        8.60      2.28 o
  23   2   0       15.59       16.83      2.75 o
  24   2   0        2.64        5.39      2.35 o
  25   2   0        1.00        2.85      2.80 o
  26   2   0        5.04        6.79      2.56 o
  27   2   0       12.48       18.14      3.12 o
  28   2   0        2.24        4.28      2.75 o
  29   2   0        4.22        3.32      3.79 o
  30   2   0        0.87        2.14      4.28 o
  31   2   0        0.68       -3.81      7.62 o
   0   3   0      127.12      114.97      2.46 o
   1   3   0        1.51        4.88      0.93 o
   3   3   0     1316.63     1166.48     12.88 o
   4   3   0       88.02       93.16      2.44 o
   5   3   0      108.13       76.08      1.90 o
   6   3   0        3.57        4.79      1.04 o
   7   3   0      542.84      554.15      6.54 o
   8   3   0      128.74      165.64      4.65 o
   9   3   0      181.07      204.41      3.28 o
  10   3   0        6.67        2.71      0.89 o
  11   3   0       49.52       59.79      1.83 o
  12   3   0       17.73       13.71      1.13 o
  13   3   0        1.09        1.26      0.87 o
  14   3   0       38.62       29.90      1.87 o
  15   3   0        0.00       -0.23      1.24 o
  16   3   0        1.59        1.34      1.50 o
  17   3   0       11.93        8.61      1.98 o
  18   3   0       34.05       22.20      2.73 o
  19   3   0        3.41       -1.24      1.98 o
  20   3   0        6.20        3.42      2.18 o
  21   3   0        1.40       -1.28      2.13 o
  22   3   0       28.16       29.18      3.14 o
  23   3   0        0.07       -2.17      2.44 o
  24   3   0        0.03       -1.67      2.35 o
  25   3   0        0.25       -0.43      2.90 o
  26   3   0        5.98        3.73      3.06 o
  27   3   0        0.65        1.25      4.14 o
  28   3   0        2.51        1.56      5.54 o
   0   4   0      145.15      132.06      2.95 o
   1   4   0       32.28       42.10      2.20 o
   2   4   0        3.20        2.46      0.90 o
   3   4   0        4.38        6.39      0.76 o
   4   4   0        0.13       -0.61      0.61 o
   5   4   0        2.01       14.65      4.33 o
   6   4   0      192.49      196.67      3.02 o
   7   4   0        0.90        3.26      1.01 o
   8   4   0       16.28       17.07      1.12 o
   9   4   0       45.32       43.22      1.59 o
  10   4   0       10.91       20.86      1.34 o
  11   4   0       12.15       16.80      1.30 o
  12   4   0       64.65       61.86      2.68 o
  13   4   0       19.26       14.24      1.85 o
  14   4   0       26.26       24.11      2.00 o
  15   4   0       53.09       72.23      3.43 o
  16   4   0        0.06        3.44      1.69 o
  17   4   0       85.02       73.52      3.59 o
  18   4   0        5.86        4.44      1.92 o
  19   4   0        2.01        2.75      2.30 o
  20   4   0        0.01       -1.76      1.86 o
  21   4   0       19.83       32.78      3.52 o
  22   4   0        1.45        0.14      2.69 o
  23   4   0        0.03       -2.29      2.82 o
  24   4   0        0.05        1.90      3.41 o
  25   4   0        0.55        2.60      5.71 o
  26   4   0       10.63       11.95      6.58 o
   0   5   0        0.02       -1.02      1.02 o
   1   5   0        0.00       -0.80      0.80 o
   2   5   0        4.83        4.38      0.93 o
   3   5   0        4.46        5.06      1.08 o
   4   5   0       42.36       44.80      2.01 o
   5   5   0      155.12      135.86      2.63 o
   6   5   0       71.75       75.11      5.34 o
   7   5   0        7.92       14.39      1.22 o
   8   5   0      106.55       95.68      2.62 o
   9   5   0        1.48        4.32      1.47 o
  10   5   0        7.81       10.56      1.58 o
  11   5   0        6.62        2.21      1.80 o
  12   5   0        0.23        0.73      1.64 o
  13   5   0       33.07       39.05      3.69 o
  14   5   0       20.79       20.03      3.06 o
  15   5   0       16.50       15.75      2.53 o
  16   5   0        2.47       -0.58      3.55 o
  17   5   0        7.25        0.34      2.98 o
  18   5   0        8.29        4.58      3.20 o
  19   5   0       16.20       16.91      3.99 o
  20   5   0        1.03       -2.08      4.85 o
  21   5   0       13.18       11.08      5.89 o
  22   5   0        0.12       -2.08      5.37 o
  23   5   0        8.20       10.04      6.41 o
  24   5   0        4.85        3.12      6.23 o
   0   6   0      194.26      184.08     11.26 o
   1   6   0        0.40       31.78      3.61 o
   2   6   0      103.01      105.99      4.08 o
   3   6   0        8.02       24.99      2.47 o
   4   6   0      117.11       86.91      7.59 o
   5   6   0       33.16       40.40      3.00 o
   6   6   0       18.44       22.97      2.53 o
   7   6   0        1.58        3.03      2.38 o
   8   6   0       17.69       12.29      2.81 o
   9   6   0       46.21       30.69      3.41 o
  10   6   0        6.74        2.34      3.04 o
  11   6   0        1.55        0.27      3.24 o
  12   6   0        1.33       -3.29      3.98 o
  14   6   0        8.44        4.16      4.68 o
  15   6   0        0.01       -4.16      4.16 o
  17   6   0        3.65        0.00      5.02 o
  18   6   0        0.72        2.60      5.54 o
  19   6   0        0.10        2.08      5.71 o
   7   7   0        0.01        2.77      4.50 o
   2   0   1     1865.70     2196.03     61.04 o
   4   0   1     5102.84     5001.08     76.53 o
   6   0   1     1917.70     1628.70     31.04 o
   8   0   1       75.96       40.39      1.48 o
  10   0   1      320.45      275.75      7.17 o
  12   0   1      138.60      156.62      3.95 o
  14   0   1       29.32       26.36      1.69 o
  16   0   1       71.80       58.37      4.50 o
  18   0   1      346.20      332.08     11.07 o
  20   0   1      346.42      334.81     11.66 o
  22   0   1       50.88       52.08      4.66 o
  24   0   1       14.92       13.59      5.02 o
  26   0   1        1.45        0.40      3.12 o
  28   0   1       13.81       10.83      4.12 o
  30   0   1        2.38       -0.38      4.12 o
   1   1   1     1785.90     1642.72     24.97 o
   2   1   1     4252.49     4009.37     52.02 o
   3   1   1     1074.28      885.30     10.56 o
   4   1   1      620.06      418.82      5.01 o
   5   1   1     1065.99      857.90     10.45 o
   6   1   1     1109.27     1045.00     12.63 o
   7   1   1      604.45      591.46      7.36 o
   8   1   1      575.11      511.07      6.48 o
   9   1   1       42.58       53.06      1.21 o
  10   1   1     1058.47      966.43     11.89 o
  11   1   1     1012.90     1034.85     12.78 o
  12   1   1      394.57      357.24      4.92 o
  13   1   1      111.45      102.72      1.98 o
  14   1   1       39.67       39.78      1.32 o
  15   1   1       51.06       54.18      1.80 o
  16   1   1      330.50      298.22      5.66 o
  17   1   1      118.38      120.01      5.27 o
  18   1   1       69.78       74.82      4.30 o
  19   1   1       29.58       34.59      2.52 o
  20   1   1       22.28       26.23      2.44 o
  21   1   1      128.72      125.74      4.56 o
  22   1   1        2.55        6.34      2.22 o
  23   1   1        7.16        5.19      2.85 o
  24   1   1        6.24        3.98      2.09 o
  25   1   1       14.37       16.08      2.67 o
  26   1   1        0.44        1.11      2.26 o
  27   1   1        7.30        7.44      2.69 o
  28   1   1        0.52       -1.04      2.55 o
  29   1   1        6.23        2.67      2.83 o
  30   1   1        0.12        0.46      2.96 o
  31   1   1        0.96       -2.42      6.93 o
  32   1   1        0.04        7.97      7.97 o
   1   2   1     1601.87     1400.78     15.13 o
   2   2   1      811.00      714.80      7.90 o
   3   2   1      248.93      205.20      2.97 o
   4   2   1       76.02       73.57      1.67 o
   5   2   1      316.09      310.66      3.90 o
   6   2   1      103.08      105.98      1.79 o
   7   2   1     1848.39     1761.88     20.18 o
   8   2   1      998.20      966.49     11.38 o
   9   2   1      431.41      406.83      5.16 o
  10   2   1      409.12      373.86      5.09 o
  11   2   1      192.47      214.68      3.26 o
  12   2   1      202.16      195.80      3.11 o
  13   2   1      194.07      162.29      3.14 o
  14   2   1      245.50      225.57      4.63 o
  15   2   1       70.19       66.22      2.33 o
  16   2   1       27.73       23.22      2.08 o
  17   2   1       13.02       15.62      1.96 o
  18   2   1        6.49        6.05      1.80 o
  19   2   1       48.99       48.47      3.14 o
  20   2   1        8.84        7.69      2.06 o
  21   2   1       44.65       43.16      3.23 o
  22   2   1       32.48       40.84      3.25 o
  23   2   1       23.00       25.06      2.90 o
  24   2   1        2.38        0.35      2.23 o
  25   2   1        7.29       10.75      2.73 o
  26   2   1        0.92        1.20      2.42 o
  27   2   1        4.57        2.95      2.62 o
  28   2   1        0.97        1.62      2.98 o
  29   2   1        6.68       10.76      3.87 o
   1   3   1       19.75       16.26      1.07 o
   2   3   1       29.49       23.84      0.88 o
   3   3   1       94.81      106.06      2.35 o
   4   3   1      912.06      879.61      9.88 o
   5   3   1       38.48       37.01      1.43 o
   6   3   1       15.45       29.12      1.14 o
   7   3   1      103.83      109.70      1.91 o
   8   3   1       24.90       22.00      1.02 o
   9   3   1       89.63       94.56      1.88 o
  10   3   1      213.19      200.08      3.58 o
  11   3   1       33.51       44.17      2.37 o
  12   3   1       29.15       36.15      1.70 o
  13   3   1       15.24       20.68      1.43 o
  14   3   1       22.38       20.58      1.50 o
  15   3   1       73.84       60.29      2.39 o
  16   3   1        3.10        6.91      1.61 o
  17   3   1       61.92       63.68      3.07 o
  18   3   1       12.65        6.43      1.85 o
  19   3   1       42.18       38.85      3.10 o
  20   3   1        5.92        4.93      2.23 o
  21   3   1       11.72       16.51      2.64 o
  22   3   1        8.55        9.69      2.50 o
  23   3   1        1.96        2.64      2.29 o
  24   3   1        8.72        6.96      2.57 o
  25   3   1        0.65        3.17      3.91 o
  26   3   1        2.97        2.08      5.02 o
  27   3   1       10.64       16.45      6.58 o
  28   3   1        0.78        8.49      6.58 o
   1   4   1       32.30       30.49      1.15 o
   2   4   1       18.37       18.45      2.48 o
   3   4   1       82.12       89.63      1.83 o
   4   4   1        8.83       14.56      1.80 o
   5   4   1       61.28       57.34      1.87 o
   6   4   1      113.86      119.17      2.30 o
   7   4   1      134.84      133.27      2.69 o
   8   4   1       42.22       43.83      3.19 o
   9   4   1       37.38       43.17      1.90 o
  10   4   1       18.16       20.17      1.51 o
  11   4   1       95.26      110.08      3.12 o
  12   4   1      135.10      125.93      3.50 o
  13   4   1       12.56       18.17      1.68 o
  14   4   1       37.98       41.29      2.60 o
  15   4   1       15.14       13.37      2.18 o
  16   4   1       38.65       39.83      2.76 o
  17   4   1        5.48        5.63      1.95 o
  18   4   1       42.31       46.16      3.36 o
  19   4   1        0.81        2.86      2.53 o
  20   4   1        6.33        6.34      2.10 o
  21   4   1        2.44        7.40      2.54 o
  22   4   1        3.25        0.55      2.85 o
  23   4   1        6.20        6.58      3.67 o
  24   4   1        0.69        1.59      3.53 o
  25   4   1        2.42        3.75      3.43 o
  26   4   1        0.99       -0.50      4.68 o
   1   5   1        5.98        8.31      1.14 o
   2   5   1       39.18       39.81      1.57 o
   3   5   1       15.64       20.67      1.32 o
   4   5   1       73.66       63.92      2.10 o
   5   5   1       12.69       17.62      1.64 o
   6   5   1       13.37       14.00      1.30 o
   7   5   1       56.72       59.16      2.19 o
   8   5   1       50.02       49.49      2.42 o
   9   5   1       42.58       43.46      2.16 o
  10   5   1       67.75       66.97      2.84 o
  11   5   1       16.86       19.69      2.52 o
  12   5   1       70.87       69.78      4.52 o
  13   5   1        5.15        7.19      2.16 o
  14   5   1        1.85        5.28      2.16 o
  15   5   1       79.06       65.38      5.38 o
  16   5   1        7.89       12.85      3.11 o
  17   5   1        4.40        5.47      2.88 o
  18   5   1        6.01        2.94      3.18 o
  19   5   1        4.73        3.07      3.35 o
  20   5   1        7.14        9.20      3.79 o
  21   5   1        3.07        4.70      7.62 o
  22   5   1        3.42        8.39      4.02 o
  23   5   1        6.66        8.66      6.41 o
  24   5   1        0.85        5.37      6.23 o
   1   6   1        4.33        1.60      4.07 o
   2   6   1        4.87        6.00      2.13 o
   3   6   1        9.19       18.97      2.79 o
   4   6   1       44.13       45.11      4.06 o
   5   6   1       74.16       73.16      8.75 o
   6   6   1       45.81       46.20      3.55 o
   7   6   1        3.76        8.31      4.16 o
   8   6   1       26.56       20.03      3.94 o
   9   6   1       11.76        6.45      3.25 o
  11   6   1       18.82       11.66      3.37 o
  12   6   1        1.95        0.69      3.98 o
  13   6   1       28.82       23.03      5.54 o
  14   6   1        1.54        0.35      3.98 o
  17   6   1        2.51        0.52      4.85 o
  18   6   1        1.79        5.02      5.37 o
  19   6   1        2.79        1.39      5.20 o
  20   6   1        3.91       -0.17      5.20 o
  21   6   1        0.08       -2.77      5.54 o
   2   7   1       15.68       21.47      4.68 o
   3   7   1        0.39        7.27      3.98 o
   0   0   2    13164.86    16231.05    600.09 o
   2   0   2     4268.22     4769.67     83.57 o
   4   0   2      620.47      583.39      9.16 o
   6   0   2      880.46      934.95     14.60 o
   8   0   2      242.42      255.61      4.42 o
  10   0   2       43.55       53.03      1.56 o
  12   0   2       90.27       82.94      2.12 o
  14   0   2       11.96       10.69      1.27 o
  16   0   2       54.10       40.10      2.61 o
  18   0   2       21.07       24.21      2.33 o
  20   0   2       93.49       91.40      5.37 o
  22   0   2      190.93      179.46      7.98 o
  24   0   2       28.27       26.93      4.16 o
  26   0   2        9.18        7.23      3.90 o
  28   0   2        5.12        5.56      4.08 o
   0   1   2     2361.25     2434.69     52.12 o
   1   1   2     1118.89     1197.25     20.59 o
   2   1   2     1704.44     1738.43     24.48 o
   3   1   2     1570.37     1625.32     20.11 o
   4   1   2     1698.11     1730.10     20.46 o
   5   1   2       46.70       48.24      0.93 o
   6   1   2      710.73      722.52      8.40 o
   7   1   2        2.46        5.88      0.51 o
   8   1   2      170.73      139.54      2.17 o
   9   1   2     1115.24     1155.29     14.00 o
  10   1   2       31.76       26.95      1.00 o
  11   1   2       10.72       11.36      0.77 o
  12   1   2      298.54      255.28      3.71 o
  13   1   2        7.13        7.70      0.76 o
  14   1   2      128.73      125.08      2.67 o
  15   1   2       31.90       31.91      1.61 o
  16   1   2       22.42       19.93      1.44 o
  17   1   2      124.79      110.76      3.75 o
  18   1   2       74.70       83.43      3.38 o
  19   1   2        8.83        6.75      1.78 o
  20   1   2      101.70       95.56      3.97 o
  21   1   2       31.34       39.62      2.91 o
  22   1   2       21.71       30.93      2.81 o
  23   1   2        4.31        4.08      2.06 o
  24   1   2       14.86       16.68      2.57 o
  25   1   2        4.50        4.22      2.25 o
  26   1   2        1.32       -0.74      2.25 o
  27   1   2        2.05        1.25      2.50 o
  28   1   2        0.18       -2.75      2.86 o
  29   1   2        1.29       -2.28      4.11 o
  30   1   2        3.11       -2.25      6.75 o
  31   1   2        3.40       -1.90      7.27 o
   0   2   2      164.03      129.73      3.78 o
   1   2   2      903.40      858.38     13.54 o
   2   2   2       99.32      106.26      2.58 o
   3   2   2      577.39      547.15      8.13 o
   4   2   2      426.42      385.32      5.00 o
   5   2   2       47.60       65.72      2.40 o
   6   2   2      655.83      557.08      7.01 o
   7   2   2      215.14      183.99      2.75 o
   8   2   2      103.68       96.45      1.73 o
   9   2   2      552.74      553.62      6.80 o
  10   2   2      498.76      528.44      6.54 o
  11   2   2      123.06      110.52      2.09 o
  12   2   2       14.55       13.70      0.98 o
  13   2   2      128.01      115.10      2.84 o
  14   2   2       97.85       89.33      2.75 o
  15   2   2        4.24        5.13      1.26 o
  16   2   2      197.74      214.45      6.14 o
  17   2   2      110.59      108.93      3.96 o
  18   2   2       60.67       65.15      3.63 o
  19   2   2       11.26       15.85      3.15 o
  20   2   2        5.02        2.02      1.91 o
  21   2   2        9.56        7.41      2.13 o
  22   2   2        0.49       -1.63      1.91 o
  23   2   2        3.12        1.03      2.08 o
  24   2   2        5.76        6.85      2.41 o
  25   2   2        4.17        5.63      2.44 o
  26   2   2        1.45        2.16      2.91 o
  27   2   2        1.10        3.16      3.11 o
  28   2   2        0.35       -2.52      2.95 o
  29   2   2        0.10       -0.67      4.59 o
   0   3   2       50.33       43.90      2.87 o
   1   3   2      119.14      116.05      1.91 o
   2   3   2       43.59       55.26      2.74 o
   3   3   2      260.33      211.65      3.19 o
   4   3   2       52.78       62.78      3.72 o
   5   3   2      110.85      122.90      2.29 o
   6   3   2      165.93      141.00      2.53 o
   7   3   2      271.85      216.82      4.30 o
   8   3   2      105.12      143.21      4.68 o
   9   3   2      898.45      830.09     11.04 o
  10   3   2       71.54       87.82      5.38 o
  11   3   2      414.24      379.06      6.78 o
  12   3   2       12.50       17.84      1.94 o
  13   3   2      344.16      315.15      6.03 o
  14   3   2       86.82       96.58      2.87 o
  15   3   2       87.42       89.72      2.86 o
  16   3   2       10.50        8.21      1.73 o
  17   3   2       35.21       35.21      2.51 o
  18   3   2        5.86        4.41      1.75 o
  19   3   2       35.41       33.58      2.62 o
  20   3   2        0.38       -1.21      1.87 o
  21   3   2        9.88       11.12      2.13 o
  22   3   2        9.65       13.79      2.39 o
  23   3   2       11.33        9.15      2.53 o
  24   3   2        6.31        3.25      3.37 o
  25   3   2        2.10        3.47      2.51 o
  26   3   2        0.39       -2.81      2.81 o
  27   3   2        0.30       -0.87      3.11 o
  28   3   2        3.63        3.12      5.37 o
  29   3   2        3.62        2.60      5.37 o
  30   3   2        0.09       -5.20      5.20 o
   0   4   2        7.99        6.30      1.02 o
   1   4   2       18.19       21.50      0.99 o
   2   4   2       22.08       30.23      2.05 o
   3   4   2      107.16      110.09      2.73 o
   4   4   2       72.89       88.48      2.54 o
   5   4   2      113.34      115.04      2.42 o
   6   4   2      101.81      115.35      3.18 o
   7   4   2       58.33       64.46      2.21 o
   8   4   2      159.34      154.83      3.55 o
   9   4   2       96.96      106.45      4.05 o
  10   4   2       10.08       15.73      1.46 o
  11   4   2      121.35      122.05      3.65 o
  12   4   2       84.09       92.11      3.01 o
  13   4   2      145.99      146.86      4.19 o
  14   4   2      156.06      134.26      3.77 o
  15   4   2        7.18        9.80      1.64 o
  16   4   2       38.18       32.00      2.60 o
  17   4   2       30.42       23.99      2.69 o
  18   4   2        6.85        4.26      2.31 o
  19   4   2        1.77        0.90      2.54 o
  20   4   2        6.69        7.28      2.41 o
  21   4   2        3.42        2.46      3.12 o
  22   4   2        0.06        2.92      2.92 o
  23   4   2        0.14       -2.50      2.50 o
  24   4   2        5.42        7.42      3.33 o
  25   4   2        7.34        9.82      4.26 o
  26   4   2        1.51       -0.37      4.07 o
  27   4   2        2.06        1.73      5.37 o
  28   4   2        0.02       -0.17      5.37 o
   0   5   2       55.52       49.39      3.09 o
   1   5   2       21.47       27.97      1.61 o
   2   5   2       18.08       23.74      3.07 o
   3   5   2      169.80      121.38      2.83 o
   4   5   2       11.49       26.56      1.48 o
   5   5   2      136.83      127.49      3.37 o
   6   5   2       10.77       19.11      3.82 o
   7   5   2       45.80       56.21      4.78 o
   8   5   2      114.50      104.23      3.59 o
   9   5   2       29.22       42.30      2.92 o
  10   5   2       12.18       14.84      1.70 o
  11   5   2       29.91       34.03      3.38 o
  12   5   2        0.59       -0.71      2.10 o
  13   5   2       26.35       27.31      3.44 o
  14   5   2        3.19        3.85      2.54 o
  15   5   2       11.84       19.14      3.65 o
  16   5   2       16.55       15.59      3.49 o
  17   5   2       14.80       13.66      3.18 o
  18   5   2        0.13       -2.88      2.88 o
  19   5   2        1.90        0.29      3.16 o
  20   5   2        3.92        2.47      3.81 o
  21   5   2        3.88        8.20      3.97 o
  22   5   2        5.70        3.61      3.79 o
  23   5   2        5.44       10.64      4.51 o
  24   5   2        2.86       -0.06      7.53 o
   0   6   2       21.87       17.66      3.98 o
   1   6   2        1.90        3.82      2.30 o
   2   6   2       23.29       25.72      3.12 o
   3   6   2        4.73        8.60      2.62 o
   4   6   2       74.90       62.10      3.11 o
   6   6   2       35.06       35.15      6.06 o
   7   6   2       27.95       29.44      5.71 o
   8   6   2        9.54       10.76      3.70 o
   9   6   2       24.33       17.84      4.33 o
  10   6   2        2.28        0.35      3.81 o
  11   6   2       12.91        9.52      3.98 o
  12   6   2        3.51        5.02      3.98 o
  13   6   2        8.33        7.27      4.16 o
  14   6   2        7.71       13.45      3.37 o
  16   6   2        4.36        2.96      4.33 o
  17   6   2        5.63        7.10      4.68 o
  18   6   2        0.48        0.17      4.50 o
  19   6   2        5.85        6.75      5.54 o
  20   6   2       15.16       14.20      6.23 o
   7   7   2        3.36        8.83      3.98 o
   2   0   3     1349.52     1716.47     36.03 o
   4   0   3     1117.92     1294.43     18.56 o
   6   0   3       89.09      116.80      2.33 o
   8   0   3      242.86      214.01      3.90 o
  10   0   3      350.33      383.30      6.54 o
  12   0   3      288.79      277.98      5.50 o
  14   0   3      195.96      195.36      4.76 o
  16   0   3       82.49       83.46      3.45 o
  18   0   3      273.64      270.74      7.55 o
  20   0   3      347.53      370.70     12.60 o
  22   0   3       25.56       35.65      4.19 o
  24   0   3        1.86        9.26      3.49 o
  26   0   3       44.02       68.20      6.23 o
  28   0   3        4.12       13.85      5.71 o
   1   1   3      704.78      790.23     12.36 o
   2   1   3      412.57      460.40      6.97 o
   3   1   3      831.42      916.18     17.26 o
   4   1   3      984.44     1123.13     14.26 o
   5   1   3        9.22       22.72      1.00 o
   6   1   3      285.37      306.96      4.06 o
   7   1   3      285.44      319.01      3.84 o
   8   1   3       56.50       55.16      1.06 o
   9   1   3      119.01      121.04      1.77 o
  10   1   3      111.65      129.22      1.98 o
  11   1   3      253.12      248.85      3.27 o
  12   1   3      163.21      170.60      2.81 o
  13   1   3      114.75      117.87      2.23 o
  14   1   3       22.14       20.18      1.13 o
  15   1   3       29.60       31.50      1.65 o
  16   1   3       37.46       34.00      1.77 o
  17   1   3       58.17       49.87      2.13 o
  18   1   3        8.20        5.40      1.45 o
  19   1   3       11.67       11.43      1.71 o
  20   1   3      153.68      152.71      4.34 o
  21   1   3       49.15       63.95      3.12 o
  22   1   3       21.76       23.14      2.62 o
  23   1   3       47.84       66.01      4.82 o
  24   1   3        3.80        9.43      2.39 o
  25   1   3        6.97       10.05      2.54 o
  26   1   3        8.31       12.60      3.02 o
  27   1   3        8.76       12.76      3.43 o
  28   1   3        0.91        0.07      2.97 o
   1   2   3     1877.27     1780.71     32.24 o
   2   2   3      893.07      968.60     17.17 o
   3   2   3        6.94       14.33      1.46 o
   4   2   3      170.95      167.18      2.87 o
   5   2   3      576.86      567.35      7.59 o
   6   2   3      108.81      103.66      2.31 o
   7   2   3      220.24      196.54      2.94 o
   8   2   3       43.25       41.30      1.06 o
   9   2   3      161.67      156.95      2.43 o
  10   2   3      150.53      150.62      2.59 o
  11   2   3       68.02       58.56      1.56 o
  12   2   3        7.23        8.85      0.91 o
  13   2   3       29.07       27.86      1.45 o
  14   2   3        8.45        6.56      1.20 o
  15   2   3       16.32        8.79      1.26 o
  16   2   3       99.06       83.35      2.92 o
  17   2   3       81.29       83.58      3.06 o
  18   2   3        6.60        8.85      1.97 o
  19   2   3       60.88       58.74      3.40 o
  20   2   3       21.10       22.30      2.53 o
  21   2   3        2.78        1.10      2.00 o
  22   2   3        2.06       -0.69      1.98 o
  23   2   3       10.42       16.88      3.10 o
  24   2   3        8.52        8.43      2.90 o
  25   2   3        0.59       -0.04      2.77 o
  26   2   3        0.44        0.39      2.80 o
  27   2   3        3.21        9.26      4.59 o
  28   2   3        2.21        4.63      4.22 o
  29   2   3        5.87       11.95      7.27 o
   1   3   3       26.25       23.95      1.77 o
   2   3   3      169.73      192.57      4.94 o
   3   3   3      220.98      235.39      6.15 o
   4   3   3      181.60      197.10      4.64 o
   5   3   3       72.63       66.46      4.63 o
   6   3   3       11.31        9.07      1.12 o
   7   3   3       11.33        9.70      1.02 o
   8   3   3       27.25       27.47      1.38 o
   9   3   3       30.42       32.27      1.54 o
  10   3   3      114.54      109.61      3.46 o
  11   3   3       97.18       93.51      2.92 o
  12   3   3       57.80       60.40      2.23 o
  13   3   3       96.49       93.31      2.79 o
  14   3   3       19.72       22.44      1.71 o
  15   3   3      163.73      149.39      3.74 o
  16   3   3       63.20       61.18      2.61 o
  17   3   3        0.04        0.98      1.36 o
  18   3   3        8.21        8.52      1.85 o
  19   3   3        4.38        2.84      2.00 o
  20   3   3       18.09       14.98      2.44 o
  21   3   3        0.04        0.14      1.98 o
  22   3   3        4.48        3.35      2.46 o
  23   3   3        6.41        7.89      2.94 o
  24   3   3        0.98        4.42      3.43 o
  25   3   3        2.64        6.57      3.25 o
  26   3   3        0.73        2.02      4.38 o
  27   3   3        5.15        6.37      3.94 o
  28   3   3        1.95       10.56      6.23 o
   1   4   3      346.48      286.96      6.35 o
   2   4   3        9.43       43.44     23.90 o
   3   4   3       21.99       24.57      4.19 o
   4   4   3      163.62      130.21      8.62 o
   5   4   3      146.39      146.51      3.69 o
   6   4   3      176.46      168.85      4.07 o
   7   4   3      105.66      129.78      3.45 o
   8   4   3      133.46      128.41      3.58 o
   9   4   3       79.43       93.60      3.51 o
  10   4   3      120.59      122.93      3.25 o
  11   4   3       24.29       26.22      1.96 o
  12   4   3       51.30       53.10      2.72 o
  13   4   3       91.66       91.89      3.39 o
  14   4   3        1.49        3.69      1.54 o
  15   4   3       62.54       53.20      3.43 o
  16   4   3       16.71       13.95      2.56 o
  17   4   3       10.01        9.30      3.12 o
  18   4   3        7.77        6.95      2.25 o
  19   4   3        7.04        6.56      2.73 o
  20   4   3        3.47        3.35      2.69 o
  21   4   3        0.05        1.05      2.42 o
  22   4   3        1.27        1.03      2.76 o
  23   4   3        0.82        2.45      2.71 o
  24   4   3        0.26       -0.43      2.99 o
  25   4   3        0.85       -4.06      4.68 o
  26   4   3        1.24        2.42      4.04 o
  27   4   3        2.56       10.39      6.41 o
   1   5   3      154.08      116.65      2.93 o
   2   5   3       55.82       59.66      2.76 o
   3   5   3       13.43       23.13      1.96 o
   4   5   3       89.60       75.56      3.36 o
   5   5   3       63.38       68.76      3.38 o
   6   5   3       42.44       46.51      2.86 o
   7   5   3       13.98       14.85      1.95 o
   8   5   3       22.47       27.76      4.15 o
   9   5   3       75.96       63.46      7.29 o
  10   5   3       44.69       49.92      3.23 o
  11   5   3        9.41       13.12      2.53 o
  12   5   3        9.20       10.35      2.50 o
  13   5   3       14.49       13.60      3.38 o
  14   5   3       34.01       42.49      4.76 o
  15   5   3       16.85       18.26      3.49 o
  16   5   3        3.66        2.91      2.37 o
  17   5   3        2.28        3.38      3.46 o
  18   5   3        0.83        2.29      3.20 o
  19   5   3        0.41       -3.25      3.25 o
  20   5   3        3.63        6.55      3.74 o
  21   5   3        2.65       -0.91      3.53 o
  22   5   3        0.71        0.07      3.70 o
  23   5   3        2.36        7.23      4.21 o
  24   5   3        5.17       11.76      4.68 o
  25   5   3        1.74        2.77      6.41 o
   3   6   3        0.26        2.42      4.16 o
   4   6   3       11.92       16.10      5.02 o
   5   6   3        0.06       11.26      4.68 o
   6   6   3       41.22       35.67      6.06 o
   7   6   3        5.06        2.94      4.33 o
   8   6   3       13.46       14.15      2.85 o
  14   6   3        3.87        6.06      4.68 o
  18   6   3        5.74        9.00      4.68 o
  19   6   3        0.59       -0.17      4.68 o
   0   0   4      633.33      694.95     22.40 o
   2   0   4      112.01      115.46      2.10 o
   4   0   4        0.56        1.28      0.51 o
   6   0   4       59.70       82.31      1.81 o
   8   0   4      814.96      728.50     11.70 o
  10   0   4       71.18       92.19      2.45 o
  12   0   4       23.60       16.70      1.43 o
  14   0   4      127.16      130.22      3.70 o
  16   0   4        7.37        6.95      1.74 o
  18   0   4       38.80       51.44      3.27 o
  20   0   4      125.32      126.37      6.43 o
  22   0   4        8.86       10.54      3.18 o
  24   0   4       57.11       74.98      7.79 o
  26   0   4       28.97       53.34      7.45 o
  28   0   4       13.55       14.55      6.23 o
   0   1   4     1694.53     1861.58     40.33 o
   1   1   4       25.10       45.46      2.34 o
   2   1   4      919.04      938.89     15.28 o
   3   1   4      319.08      388.78      5.37 o
   4   1   4       89.97       83.81      2.83 o
   5   1   4      236.64      232.69      4.11 o
   6   1   4       20.15       25.57      0.93 o
   7   1   4       70.70       85.10      1.62 o
   8   1   4       29.96       46.09      1.09 o
   9   1   4       93.92      143.45      2.20 o
  10   1   4      141.76      122.23      2.27 o
  11   1   4      108.75      104.05      1.91 o
  12   1   4        7.02        9.29      0.79 o
  13   1   4       23.16       24.14      1.24 o
  14   1   4        5.89        5.26      0.96 o
  15   1   4       30.52       26.09      1.46 o
  16   1   4       34.28       37.34      1.76 o
  17   1   4       33.07       31.36      1.70 o
  18   1   4       42.81       46.28      2.52 o
  19   1   4        7.92        7.02      1.96 o
  20   1   4        3.94        4.43      1.99 o
  21   1   4       27.36       31.97      2.86 o
  22   1   4       47.86       52.33      3.93 o
  23   1   4       27.42       27.53      3.35 o
  24   1   4        5.56        9.20      3.14 o
  25   1   4        7.91       11.35      3.16 o
  26   1   4        2.20        5.11      3.42 o
  27   1   4        4.23       12.56      3.97 o
  28   1   4        6.08        9.18      5.89 o
   0   2   4      604.34      652.10     22.34 o
   1   2   4      852.67      879.33     14.04 o
   2   2   4       75.55      115.57      4.22 o
   3   2   4      457.53      450.65      7.75 o
   4   2   4      303.19      306.59      8.12 o
   5   2   4      490.91      502.77     12.51 o
   6   2   4       29.54       44.24      1.49 o
   7   2   4       15.75       17.71      1.09 o
   8   2   4       61.45       61.57      1.79 o
   9   2   4       43.53       43.87      1.45 o
  10   2   4       42.01       46.88      1.73 o
  11   2   4       95.51       93.86      2.22 o
  12   2   4       10.96       11.77      0.95 o
  13   2   4       54.40       50.95      1.68 o
  14   2   4        1.34        0.49      0.94 o
  15   2   4        6.42        5.57      1.14 o
  16   2   4       13.24       12.95      1.35 o
  17   2   4       50.12       49.77      2.13 o
  18   2   4      165.69      154.70      4.49 o
  19   2   4       15.62       19.93      2.85 o
  20   2   4        9.69       10.50      2.27 o
  21   2   4        1.06        0.09      1.97 o
  22   2   4       16.18       14.96      2.54 o
  23   2   4        0.89        5.37      2.74 o
  24   2   4        1.08        2.94      2.31 o
  25   2   4        9.33        5.14      2.54 o
  26   2   4        2.15        5.28      3.14 o
  27   2   4        3.22        4.66      4.50 o
   0   3   4       79.00       76.11      4.04 o
   1   3   4       68.60       77.37      2.90 o
   2   3   4       91.91      103.50      5.35 o
   3   3   4      209.06      220.93      8.97 o
   4   3   4       39.63       63.36      5.14 o
   5   3   4      108.88       89.41      3.25 o
   6   3   4        7.76       12.71      1.29 o
   7   3   4      158.53      125.37      3.37 o
   8   3   4      116.64      108.49      3.57 o
   9   3   4      135.06      127.89      3.90 o
  10   3   4       78.06       85.53      3.57 o
  11   3   4      139.71      139.37      3.68 o
  12   3   4        0.09        3.64      1.34 o
  13   3   4      217.34      190.70      4.14 o
  14   3   4       45.13       52.20      2.27 o
  15   3   4        2.38        2.81      1.50 o
  16   3   4        6.90        6.39      1.94 o
  17   3   4       51.58       55.94      3.44 o
  18   3   4       10.20        9.23      2.20 o
  19   3   4        4.87        1.37      1.96 o
  20   3   4        0.84       -1.94      2.28 o
  21   3   4        6.23        6.07      2.30 o
  22   3   4        0.88       -1.79      2.02 o
  23   3   4        1.58       -1.36      2.63 o
  24   3   4        2.24        1.11      3.38 o
  25   3   4        3.92        4.53      3.77 o
  26   3   4        0.21       -2.96      2.96 o
  27   3   4        1.38       -2.34      3.97 o
   0   4   4       88.31       82.43      7.10 o
   1   4   4       12.67       19.54      3.05 o
   2   4   4      135.91      106.87      5.76 o
   3   4   4      100.58      103.51      7.36 o
   4   4   4       24.70       32.36      4.59 o
   5   4   4       58.85       48.67      6.17 o
   6   4   4       21.63       23.96      2.17 o
   7   4   4       65.17       88.36      7.62 o
   8   4   4      295.70      305.25     16.75 o
   9   4   4      236.53      232.47      7.18 o
  10   4   4       65.11       61.35      6.57 o
  11   4   4        8.25       12.44      1.60 o
  12   4   4       34.73       30.40      2.48 o
  13   4   4       31.54       36.12      2.73 o
  14   4   4        1.20        3.08      1.83 o
  15   4   4        1.27       -0.51      1.78 o
  16   4   4       28.01       24.66      2.74 o
  17   4   4        2.60        2.02      2.09 o
  18   4   4        2.56        2.42      2.61 o
  19   4   4        1.76        2.46      2.60 o
  20   4   4        2.93        2.72      4.07 o
  21   4   4        1.46        4.03      3.45 o
  22   4   4        2.85        2.36      2.93 o
  23   4   4        1.35       -2.32      3.28 o
  24   4   4        2.53        0.95      3.25 o
  25   4   4        0.27       -3.21      3.61 o
   1   5   4       13.38       47.97      6.75 o
   2   5   4        6.99        8.02      3.18 o
   3   5   4       28.98       43.47      6.41 o
   4   5   4       55.98       60.84      8.75 o
   5   5   4      117.65      107.57     14.11 o
   6   5   4       45.14       58.24      5.62 o
   7   5   4       10.70       10.32      3.23 o
   8   5   4        4.85        3.41      2.62 o
   9   5   4        0.30        1.77      3.23 o
  10   5   4        1.32        5.51      3.49 o
  11   5   4        1.68       -1.73      3.98 o
  12   5   4       10.35       11.60      4.85 o
  13   5   4        3.75       13.16      5.02 o
  14   5   4        0.79       -1.24      2.36 o
  15   5   4        0.37       -0.35      2.46 o
  16   5   4        1.39        0.74      2.82 o
  17   5   4        1.02        4.16      5.20 o
  18   5   4        2.76        2.15      3.09 o
  19   5   4        0.69        1.34      2.66 o
  20   5   4        4.51        2.94      4.50 o
  21   5   4        0.34       -3.45      3.49 o
  22   5   4        6.27        5.89      5.20 o
  23   5   4        0.56       -2.86      4.85 o
  24   5   4        0.19        0.35      5.54 o
  17   6   4       16.66       14.03      6.23 o
   8   7   4        5.03        6.41      5.54 o
  10   7   4        1.68       -3.29      5.20 o
  12   7   4        2.87       -0.17      5.71 o
   2   0   5       20.40       18.95      0.96 o
   4   0   5      133.32      132.35      2.51 o
   6   0   5       70.96       60.40      1.70 o
   8   0   5      133.75      137.79      2.92 o
  10   0   5      199.16      213.86      4.45 o
  12   0   5      233.23      214.38      5.15 o
  14   0   5       80.65       86.50      4.60 o
  16   0   5       32.69       33.32      2.66 o
  18   0   5       24.62       25.87      3.45 o
  20   0   5        1.24        1.90      3.46 o
  22   0   5       17.34       15.76      4.85 o
  24   0   5        2.84       -3.81      3.81 o
  26   0   5        0.70        1.90      4.85 o
   1   1   5        7.76        8.12      0.76 o
   2   1   5       21.03       27.95      1.37 o
   3   1   5       36.97       43.97      1.31 o
   4   1   5      131.75      147.98      2.47 o
   5   1   5       58.58       57.69      1.48 o
   6   1   5       26.22       27.87      0.96 o
   7   1   5       62.79       60.67      1.46 o
   8   1   5      141.91      143.29      2.80 o
   9   1   5      125.23      122.08      2.37 o
  10   1   5      108.31      105.03      2.07 o
  11   1   5       40.14       45.84      1.45 o
  12   1   5       71.38       65.29      1.83 o
  13   1   5       22.30       20.26      1.16 o
  14   1   5       10.84       13.21      1.18 o
  15   1   5       12.99       14.96      1.25 o
  16   1   5       48.28       43.95      1.85 o
  17   1   5       22.17       25.33      1.75 o
  18   1   5       17.47       17.05      2.23 o
  19   1   5       27.51       33.22      3.11 o
  20   1   5       38.12       43.69      3.56 o
  21   1   5        6.79        6.36      2.49 o
  22   1   5       36.85       38.42      4.21 o
  23   1   5        1.38        4.31      3.00 o
  24   1   5        2.98        5.54      3.18 o
  25   1   5        2.94        1.02      3.24 o
  26   1   5        3.25        2.94      4.85 o
  27   1   5        2.84        0.69      5.02 o
   1   2   5       51.69       49.78      2.31 o
   2   2   5      302.19      274.60      6.30 o
   3   2   5       94.81       93.77      3.07 o
   4   2   5       76.35       67.15      2.46 o
   5   2   5        9.25        6.67      1.20 o
   6   2   5        0.51       -0.69      0.80 o
   7   2   5       28.65       29.73      1.39 o
   8   2   5       56.01       56.55      1.85 o
   9   2   5       11.23       14.03      1.30 o
  10   2   5       16.18       14.49      1.46 o
  11   2   5       42.92       49.25      2.32 o
  12   2   5      190.55      195.93      4.49 o
  13   2   5      116.71      111.08      3.30 o
  14   2   5       23.65       24.52      1.49 o
  15   2   5       34.00       37.78      2.25 o
  16   2   5        5.16        3.45      1.81 o
  17   2   5       47.22       51.67      3.20 o
  18   2   5        2.08        0.81      1.84 o
  19   2   5       43.85       42.23      3.14 o
  20   2   5        9.49        7.22      2.19 o
  21   2   5       10.86        9.90      2.36 o
  22   2   5        4.71        6.22      2.38 o
  23   2   5       13.26       13.33      3.05 o
  24   2   5        9.51       12.89      3.18 o
  25   2   5        1.05        0.98      4.24 o
  26   2   5        1.73        2.08      5.02 o
   1   3   5       72.74       58.98      3.33 o
   2   3   5        5.55        3.53      1.69 o
   3   3   5       18.55       12.08      2.05 o
   4   3   5       48.55       57.65      4.40 o
   5   3   5      179.25      179.72      6.06 o
   6   3   5       18.15       33.60      4.68 o
   7   3   5      420.86      408.56     10.63 o
   8   3   5        1.00       16.80      4.68 o
   9   3   5      104.31      119.42      4.05 o
  10   3   5      122.39      133.58      7.40 o
  11   3   5      271.64      267.33      6.74 o
  12   3   5       24.20       27.85      2.41 o
  13   3   5       29.18       32.34      3.50 o
  14   3   5       25.57       28.16      2.43 o
  15   3   5       34.20       31.43      2.65 o
  16   3   5       20.05       17.43      2.77 o
  17   3   5       28.74       32.20      3.21 o
  18   3   5        1.41       -1.85      1.85 o
  19   3   5        1.15       -1.93      1.93 o
  20   3   5        4.49        2.11      2.19 o
  21   3   5        3.10        1.68      2.65 o
  22   3   5        0.15       -1.10      2.37 o
  23   3   5        2.19        1.89      2.90 o
  24   3   5        0.39       -2.62      3.46 o
  25   3   5        3.02        7.45      5.37 o
  26   3   5        1.13        6.06      5.37 o
   1   4   5       15.75        4.47      3.00 o
   2   4   5       21.79       12.86      3.30 o
   3   4   5       11.52        4.54      2.93 o
   4   4   5       29.68       33.87      4.22 o
   5   4   5       57.61       60.56      4.32 o
   6   4   5      113.13      103.82      3.87 o
   7   4   5      139.27      144.12      6.01 o
   8   4   5       23.21       33.33      3.38 o
   9   4   5       35.96       32.37      4.53 o
  10   4   5       12.58       15.45      3.61 o
  11   4   5       11.19       12.17      2.77 o
  12   4   5       52.03       62.51      7.97 o
  13   4   5       12.19       11.11      3.74 o
  14   4   5        6.95       13.45      3.79 o
  15   4   5       19.83       19.76      4.47 o
  16   4   5        5.91        5.35      2.81 o
  17   4   5        2.19        3.19      2.45 o
  18   4   5        0.55        1.73      3.46 o
  19   4   5        0.17       -1.61      3.03 o
  20   4   5        3.07       -0.25      2.72 o
  21   4   5        9.91       20.38      4.08 o
  22   4   5        2.03        3.16      3.58 o
  23   4   5        1.78        4.11      3.82 o
  24   4   5        1.32        5.89      4.85 o
  25   4   5        5.25       13.16      5.54 o
   2   5   5       11.75        3.29      4.16 o
   3   5   5        2.48       14.20      5.02 o
   4   5   5       15.42       14.37      5.02 o
   5   5   5       16.27       15.07      6.23 o
   6   5   5        3.68        3.12      3.64 o
   7   5   5       11.19       11.60      6.41 o
   8   5   5        0.19       -3.12      3.98 o
  16   5   5       13.46       19.74      6.75 o
  18   5   5       18.62       27.36      6.23 o
   4   6   5       13.89        4.50      5.02 o
  11   6   5       16.55       24.07      6.41 o
  14   6   5       18.41       23.90      6.58 o
   0   0   6      105.82      118.90      3.69 o
   2   0   6      215.56      205.51      3.61 o
   4   0   6       83.65       82.06      3.87 o
   6   0   6      149.97      151.34      5.49 o
   8   0   6       29.33       25.35      1.57 o
  10   0   6      114.93       87.73      2.78 o
  12   0   6        6.35        6.90      1.27 o
  14   0   6        9.64       10.71      1.68 o
  16   0   6        0.17        0.06      2.14 o
  18   0   6       16.34       12.47      3.98 o
  20   0   6       19.87       23.55      4.85 o
  22   0   6        0.22       -0.87      3.81 o
  24   0   6        1.57       -3.98      3.98 o
   0   1   6      407.08      415.77     12.30 o
   1   1   6       16.00       23.51      1.85 o
   2   1   6       13.84       16.21      1.32 o
   3   1   6        7.16        8.41      1.05 o
   4   1   6       52.96       57.88      1.74 o
   5   1   6       56.64       54.50      1.60 o
   6   1   6      103.26      108.58      2.43 o
   7   1   6       45.15       37.48      1.60 o
   8   1   6       16.65       14.15      0.95 o
   9   1   6       40.86       36.90      1.47 o
  10   1   6        0.89       -0.38      0.67 o
  11   1   6        9.17        7.42      0.92 o
  12   1   6       45.61       39.67      1.62 o
  13   1   6       18.48       18.32      1.48 o
  14   1   6       62.71       62.03      3.00 o
  15   1   6       34.02       30.39      2.40 o
  16   1   6        9.41       10.92      2.00 o
  17   1   6       12.44       16.08      2.24 o
  18   1   6       19.04       20.81      2.66 o
  19   1   6        1.86        2.42      2.13 o
  20   1   6        5.28        4.88      2.30 o
  21   1   6        2.89        3.29      2.34 o
  22   1   6        4.78        2.21      2.46 o
  23   1   6        4.95        4.29      2.52 o
  24   1   6        1.47       -0.57      2.56 o
  25   1   6        0.09       -0.69      4.50 o
   0   2   6       52.58       65.52      4.07 o
   1   2   6       80.96       73.12      3.07 o
   2   2   6       75.84       81.61      3.14 o
   3   2   6      128.24      124.04      4.99 o
   4   2   6       83.27       89.04      2.99 o
   5   2   6        6.49        7.11      1.10 o
   6   2   6       11.24       12.36      1.27 o
   7   2   6       29.30       24.87      1.41 o
   8   2   6       23.29       25.55      1.47 o
   9   2   6      175.71      163.50      7.29 o
  10   2   6        0.99        4.07      1.35 o
  11   2   6       22.59       14.59      1.73 o
  12   2   6       24.55       16.48      2.22 o
  13   2   6        9.27        8.69      2.53 o
  14   2   6       27.22       24.03      2.28 o
  15   2   6       25.88       24.45      2.41 o
  16   2   6       10.32        6.37      1.99 o
  17   2   6       26.11       24.27      2.53 o
  18   2   6       32.11       34.63      3.27 o
  19   2   6        5.22       10.77      3.04 o
  20   2   6        4.86        6.16      2.49 o
  21   2   6        9.68        5.46      2.60 o
  22   2   6        7.45       11.35      3.48 o
  23   2   6        4.09       -0.06      3.11 o
  24   2   6        0.19       -3.98      4.33 o
  25   2   6        0.37       -4.50      4.50 o
   0   3   6       73.24       67.71      6.75 o
   1   3   6       12.17       10.57      2.86 o
   2   3   6       67.43       49.41      4.40 o
   3   3   6        6.60        3.68      2.56 o
   4   3   6       17.30       15.67      2.69 o
   5   3   6       21.79       19.47      2.76 o
   6   3   6       39.65       34.12      3.30 o
   7   3   6       11.71       10.21      1.65 o
   8   3   6       62.30       59.78      4.16 o
   9   3   6       67.78       49.62      3.81 o
  10   3   6       17.47       21.17      2.86 o
  11   3   6       21.88       22.71      3.82 o
  12   3   6       14.16       16.99      2.98 o
  13   3   6       37.15       41.64      3.88 o
  14   3   6       24.03       13.33      5.71 o
  15   3   6        2.73        2.42      2.64 o
  16   3   6        0.73        0.48      2.57 o
  17   3   6        7.56        8.09      2.46 o
  18   3   6        0.65       -1.49      2.46 o
  19   3   6        3.10        1.86      2.69 o
  20   3   6        7.11       10.22      3.27 o
  21   3   6        0.97       -1.06      2.50 o
  22   3   6        0.18       -0.09      3.20 o
  23   3   6        2.82        1.56      4.33 o
  24   3   6        1.48        2.94      4.68 o
  25   3   6        0.90        1.90      5.02 o
   0   4   6       33.57       24.76      5.54 o
   1   4   6       11.77        8.31      4.33 o
   2   4   6        1.28        2.58      2.88 o
   3   4   6       17.97       16.46      3.54 o
   4   4   6        1.96        3.72      3.16 o
   5   4   6       74.64       64.42      7.97 o
   6   4   6        2.63        9.28      2.65 o
   7   4   6       11.94       15.01      2.98 o
   8   4   6       17.90       14.03      4.85 o
   9   4   6       17.49        9.31      3.74 o
  10   4   6       14.80       22.02      5.20 o
  11   4   6       29.97       37.11      4.99 o
  12   4   6        3.93        6.91      3.24 o
  14   4   6        0.01       -0.87      4.33 o
  18   4   6        6.57        6.58      6.58 o
   2   5   6        2.21        6.06      4.68 o
   3   5   6        8.24       18.53      5.54 o
   3   6   6        7.19       16.45      6.06 o
   2   0   7      622.22      658.60     13.10 o
   4   0   7      458.82      449.64     27.12 o
   6   0   7      193.13      195.79     14.40 o
   8   0   7       98.31      100.90      3.87 o
  10   0   7      192.72      178.19      8.92 o
  12   0   7        2.73        3.71      2.14 o
  14   0   7       12.32       16.72      4.24 o
  16   0   7       23.57       23.80      3.24 o
  18   0   7       14.07       13.27      3.05 o
  20   0   7       13.09       12.54      3.23 o
  22   0   7        0.07       -2.39      3.72 o
   1   1   7      210.37      220.91      4.78 o
   2   1   7      161.73      175.70      4.80 o
   3   1   7       68.07       69.40      3.42 o
   4   1   7       50.22       59.11      4.67 o
   5   1   7       58.85       52.44      2.98 o
   6   1   7       10.42       15.85      1.27 o
   7   1   7       79.22       74.66      2.77 o
   8   1   7      108.41      114.02      3.30 o
   9   1   7       40.25       46.64      2.64 o
  10   1   7        7.92        5.84      1.62 o
  11   1   7        5.06        5.32      1.46 o
  12   1   7       18.97       18.01      2.07 o
  13   1   7        3.56        4.05      1.51 o
  14   1   7       18.04       20.24      2.05 o
  15   1   7        4.36        6.94      1.78 o
  16   1   7        2.54       -1.09      1.60 o
  17   1   7        1.83       -0.12      1.69 o
  18   1   7        0.14        1.31      1.88 o
  19   1   7        0.16       -1.20      1.80 o
  20   1   7        9.64        5.87      2.52 o
  21   1   7        2.74        4.58      2.58 o
  22   1   7        3.43        0.52      3.98 o
  24   1   7        0.67       -1.39      4.33 o
   1   2   7       17.47       24.95      2.18 o
   2   2   7      129.02      122.88      5.57 o
   3   2   7       22.06       27.35      2.53 o
   4   2   7       72.24       68.22      3.04 o
   5   2   7       28.33       27.82      2.11 o
   6   2   7        2.89        0.71      1.83 o
   7   2   7       28.70       28.13      2.16 o
   8   2   7       29.22       37.69      2.49 o
   9   2   7        8.77        9.88      1.78 o
  10   2   7       50.17       50.84      2.98 o
  11   2   7       59.26       52.69      3.50 o
  12   2   7       22.48       24.06      2.39 o
  13   2   7       23.48       21.81      2.62 o
  14   2   7        1.14       -0.04      2.75 o
  15   2   7        1.13        1.75      2.91 o
  16   2   7        6.34        4.23      2.55 o
  17   2   7        1.92        1.76      2.53 o
  18   2   7        2.00        1.77      3.81 o
  19   2   7       11.78        7.23      3.20 o
  20   2   7        0.46       -1.39      4.24 o
  21   2   7        1.46       -3.64      3.64 o
  22   2   7        1.42        0.52      4.16 o
  23   2   7        1.58        0.69      4.50 o
  24   2   7        1.68       -0.69      4.50 o
  25   2   7        7.98        8.83      5.71 o
   1   3   7       75.60       77.47      7.45 o
   2   3   7        4.06        5.20      3.98 o
   3   3   7       23.77       22.16      3.94 o
   4   3   7        1.73        0.64      2.78 o
   5   3   7       65.01       75.96      5.09 o
   6   3   7       18.95       13.91      7.01 o
   7   3   7       65.01       56.73      4.24 o
   8   3   7        3.41        0.97      2.91 o
   9   3   7        0.64       -2.26      2.26 o
  10   3   7       10.16       10.72      1.94 o
  11   3   7       32.21       29.07      4.44 o
  12   3   7       14.67       10.74      5.89 o
  13   3   7        7.25        4.97      5.28 o
  14   3   7        1.90       -2.42      4.16 o
  15   3   7        6.53        3.29      4.68 o
  17   3   7        2.05        0.35      4.68 o
   1   4   7        8.11        9.52      5.02 o
   2   4   7       25.42       31.37      4.31 o
   3   4   7        4.40        6.22      3.54 o
   4   4   7       12.77       14.72      6.41 o
   5   4   7        0.64        3.43      3.29 o
   7   4   7       16.82       20.09      5.71 o
  10   4   7        3.96        5.56      3.66 o
  11   4   7        2.47        8.83      4.85 o
  12   4   7        0.41        0.17      4.50 o
  13   4   7        1.04       -0.69      4.68 o
  15   4   7        4.73       14.55      5.71 o
   1   5   7        0.95        5.89      5.02 o
   0   0   8       18.30       15.59      3.29 o
   2   0   8       24.54       31.10      2.88 o
   4   0   8       28.91       32.22      2.94 o
   6   0   8       23.21       27.33      2.88 o
   8   0   8       23.77       17.84      2.57 o
  10   0   8       13.45       15.42      4.07 o
  12   0   8       10.81        7.31      4.76 o
  14   0   8       38.86       38.50      3.77 o
  16   0   8       11.03        8.11      2.88 o
  18   0   8        0.44        0.52      3.98 o
   0   1   8       52.21       51.95      5.54 o
   1   1   8        7.30        9.29      2.26 o
   2   1   8       44.49       50.68      3.98 o
   3   1   8        3.03        0.60      1.49 o
   4   1   8        0.14        0.59      1.48 o
   5   1   8       21.75       23.30      3.06 o
   6   1   8       51.87       52.36      4.42 o
   7   1   8       12.82       13.73      3.15 o
   8   1   8       71.38       82.11      5.19 o
   9   1   8       43.60       44.83      5.56 o
  10   1   8       25.14       29.96      5.51 o
  11   1   8       30.98       29.71      6.06 o
  12   1   8       12.08       14.72      3.02 o
  13   1   8        5.28        5.09      1.72 o
  14   1   8        2.09        2.22      1.67 o
  15   1   8        1.40       -1.10      1.82 o
  16   1   8        5.48        6.30      1.92 o
  17   1   8        2.07       -0.18      1.86 o
  18   1   8        3.59        0.08      1.94 o
  19   1   8        2.11       -0.40      2.30 o
  20   1   8        1.36       -2.28      2.31 o
  21   1   8        0.03       -3.64      3.64 o
  22   1   8        4.09       -1.56      4.16 o
  23   1   8        1.72       -1.39      4.50 o
   0   2   8        6.99        4.16      3.64 o
   1   2   8       32.08       29.43      3.90 o
   2   2   8        6.32        8.14      2.82 o
   3   2   8       60.37       62.76      4.84 o
   4   2   8       15.02       22.78      4.16 o
   5   2   8       28.69       34.09      3.80 o
   6   2   8       17.70       16.91      3.64 o
   7   2   8       26.07       27.61     10.48 o
   8   2   8       50.77       49.94      3.30 o
   9   2   8       33.98       32.91      2.87 o
  10   2   8        4.32        3.42      2.68 o
  11   2   8       19.91       22.43      2.67 o
  12   2   8        2.73        1.43      2.24 o
  13   2   8       13.47        7.62      3.29 o
  14   2   8        2.22        0.38      2.31 o
  15   2   8        3.11        5.26      2.29 o
  16   2   8        3.41        6.99      2.95 o
  17   2   8        2.12        2.31      2.95 o
  18   2   8        4.61        0.01      2.83 o
  19   2   8        0.93        2.42      3.81 o
   0   3   8       18.47       22.17      5.20 o
   2   3   8        4.55        1.56      3.98 o
   3   3   8        5.34       -3.12      3.46 o
   4   3   8        3.42        4.68      4.16 o
   5   3   8        5.90        5.89      4.16 o
   6   3   8       14.89       20.78      5.20 o
   7   3   8        0.08        4.68      4.33 o
   8   3   8        1.63        3.46      4.16 o
   9   3   8       16.18       17.89      4.85 o
  12   3   8        0.42        2.07      2.33 o
  13   3   8       20.70       13.16      3.46 o
  14   3   8        0.54        2.25      2.94 o
  15   3   8       11.91       12.99      3.81 o
  16   3   8        0.13        4.85      3.46 o
  17   3   8        5.25        3.81      3.46 o
  18   3   8        0.24        1.39      3.46 o
   2   0   9       27.87       27.71      4.16 o
   4   0   9        3.76        3.46      3.12 o
   6   0   9       31.10       42.95      4.85 o
   8   0   9       21.21       25.98      4.16 o
  10   0   9       10.34        7.62      3.46 o
  12   0   9       23.35       14.37      3.98 o
  14   0   9        6.09        4.01      3.12 o
  16   0   9        8.07       -1.73      3.81 o
  18   0   9       13.45       12.12      4.50 o
   1   1   9        2.90        5.37      3.29 o
   2   1   9       24.92       29.92      5.02 o
   3   1   9        1.81        1.96      2.19 o
   4   1   9        1.20        3.46      3.29 o
   5   1   9       14.65       20.43      4.50 o
   6   1   9       21.40       29.23      5.89 o
   7   1   9       10.75       10.22      2.49 o
   8   1   9       21.66       24.44      2.60 o
   9   1   9       20.29       21.03      6.67 o
  10   1   9        3.10        1.90      3.81 o
  11   1   9        7.34        9.06      2.58 o
  12   1   9        4.48        2.25      3.81 o
  13   1   9        1.15        1.73      3.64 o
  14   1   9       15.71       15.54      2.60 o
  15   1   9       14.18       10.71      2.66 o
  16   1   9        2.56        2.11      2.83 o
  17   1   9        0.57       -0.74      2.88 o
   2   2   9        3.30        9.03      3.20 o
   4   2   9        0.23       -0.52      3.46 o
   5   2   9       19.46       20.61      4.85 o
   7   2   9        9.66       14.20      4.85 o
   8   2   9        0.72       -0.87      3.81 o
  10   2   9        1.10        5.89      4.68 o
  11   2   9       55.02       55.41      6.93 o
  12   2   9       20.19       11.26      3.64 o
  13   2   9        3.12        1.90      3.29 o
  14   2   9        2.31        1.39      3.29 o
  15   2   9        0.49       -0.69      3.29 o
  16   2   9        3.81       -2.77      3.46 o
  17   2   9        0.94        1.39      3.98 o
   4   3   9        2.68        5.37      4.50 o
   4   0  10        6.33        7.97      3.46 o
  12   0  10        2.89        3.12      3.81 o
   2   1  10        0.55        3.46      3.46 o
   3   1  10        2.38        1.21      3.29 o
   4   1  10        0.28        3.98      3.81 o
   5   1  10       19.31       25.21      3.54 o
   6   1  10        0.69        2.08      3.98 o
  11   1  10        1.74       -1.90      2.94 o
  13   1  10        1.48        0.87      3.12 o
   1   2  10        4.92        5.20      3.98 o
   2   2  10        8.62       13.85      4.68 o
   4   2  10        1.73        5.37      4.16 o
   6   2  10        0.95        2.08      4.33 o
   3   1  11        0.22        1.04      4.16 o
 
